# Supplementary material for: Chitosan Oligosaccharides Suppress Adipogenesis and Lipid Accumulation in 3T3-L1 Preadipocytes via Multi-Pathway Transcriptomic Reprogramming
Source: Int J Mol Sci. 2026 May 30;27(11):4970. doi: 10.3390/ijms27114970 (PMC13256913; doi:10.3390/ijms27114970)
Supplement: Supplementary file 1 [file ijms-27-04970-s001.zip]

Archive with 2 entries (2 files):
- Supplementary file 1 for submission.pdf
- Supplementary Table file for submission.xlsx
