# Supplementary material for: Chitosan Oligosaccharides Suppress Adipogenesis and Lipid Accumulation in 3T3-L1 Preadipocytes via Multi-Pathway Transcriptomic Reprogramming
Source: Int J Mol Sci. 2026 May 30;27(11):4970. doi: 10.3390/ijms27114970 (PMC13256913; doi:10.3390/ijms27114970)
Supplement: Supplementary file 1 [file ijms-27-04970-s001.zip › Supplementary Table file for submission.xlsx]

## Sheet: Table S1. DEGs
Table S1. The 12723 DEGs identified comparison of control (control (adipogenic induction medium) and COS treatment groups in adipogenic induction medium
RNA ID	Gene ID	Symbol	Type	GO_CFP Term	GO_CFP Term Level1	GO_CFP Term Level2	log2 (Adipo_COS / Adipo)	Pvalue(Adipo_COS / Adipo)	FDR (Adipo_COS / Adipo)
NM_001276502	230895	Vps13d	mRNA	GO:1901526///positive regulation of mitophagy+++GO:0003674///molecular_function+++GO:0007005///mitochondrion organization+++GO:0045053///protein retention in Golgi apparatus+++GO:0019898///extrinsic component of membrane+++GO:0006623///protein targeting to vacuole	biological_process+++molecular_function+++cellular_component	metabolic process+++regulation of biological process+++positive regulation of biological process+++cellular process+++cellular component organization or biogenesis+++biological regulation+++molecular_function+++localization+++membrane+++membrane part	16.5362	3.71736E-299	1.48214740645161E-296
NM_001081203	243272	Sbno1	mRNA	GO:0006355///regulation of transcription, DNA-templated+++GO:0003674///molecular_function+++GO:0008150///biological_process+++GO:0005575///cellular_component+++GO:0005634///nucleus+++GO:0031490///chromatin DNA binding+++GO:0042393///histone binding	biological_process+++molecular_function+++cellular_component	metabolic process+++regulation of biological process+++cellular process+++biological regulation+++molecular_function+++biological_process+++cellular_component+++organelle+++cell part+++cell+++binding	15.9835	5.6162399999999995E-204	1.4769516255319101E-201
NM_001136086	22240	Dpysl3	mRNA	GO:0030426///growth cone+++GO:0005737///cytoplasm+++GO:0048666///neuron development+++GO:0051017///actin filament bundle assembly+++GO:0051491///positive regulation of filopodium assembly+++GO:0051764///actin crosslink formation+++GO:0031941///filamentous actin+++GO:0044297///cell body+++GO:0030027///lamellipodium+++GO:0042802///identical protein binding+++GO:0017124///SH3 domain binding+++GO:003…	cellular_component+++biological_process+++molecular_function	cell part+++cell+++developmental process+++multicellular organismal process+++cellular process+++cellular component organization or biogenesis+++regulation of biological process+++positive regulation of biological process+++biological regulation+++organelle+++protein-containing complex+++supramolecular complex+++organelle part+++binding+++negative regulation of biological process+++extracellular …	15.7515	8.03964E-174	1.7587601840707999E-171
NM_001289624	64213	St7	mRNA	GO:0016020///membrane+++GO:0016021///integral component of membrane	cellular_component	membrane+++membrane part	15.1865	1.359002E-117	1.749715075E-115
NM_001361209	14815	Nr3c1	mRNA	GO:0005815///microtubule organizing center+++GO:0005737///cytoplasm+++GO:0005634///nucleus+++GO:0005739///mitochondrion+++GO:0005819///spindle+++GO:0005856///cytoskeleton+++GO:0006325///chromatin organization+++GO:0046872///metal ion binding+++GO:0003677///DNA binding+++GO:0005496///steroid binding+++GO:0042921///glucocorticoid receptor signaling pathway+++GO:0043402///glucocorticoid mediated sig…	cellular_component+++biological_process+++molecular_function	organelle+++cell part+++cell+++organelle part+++cellular process+++cellular component organization or biogenesis+++binding+++regulation of biological process+++response to stimulus+++signaling+++biological regulation+++transcription regulator activity+++molecular transducer activity+++metabolic process+++positive regulation of biological process+++membrane-enclosed lumen+++cell proliferation+++re…	14.9585	1.24696E-100	1.3061377627118602E-98
NM_001205052	81703	Jdp2	mRNA	GO:0003700///DNA-binding transcription factor activity+++GO:0003677///DNA binding+++GO:0006355///regulation of transcription, DNA-templated+++GO:0006357///regulation of transcription by RNA polymerase II+++GO:0031063///regulation of histone deacetylation+++GO:0005634///nucleus+++GO:0044877///protein-containing complex binding+++GO:1990837///sequence-specific double-stranded DNA binding+++GO:00036…	molecular_function+++biological_process+++cellular_component	transcription regulator activity+++binding+++metabolic process+++regulation of biological process+++cellular process+++biological regulation+++cellular component organization or biogenesis+++organelle+++cell part+++cell+++negative regulation of biological process+++developmental process+++positive regulation of biological process	14.9507	5.29782E-100	5.4116574545454504E-98
NM_001130454	18023	Nfe2l1	mRNA	GO:0016020///membrane+++GO:0005634///nucleus+++GO:0005789///endoplasmic reticulum membrane+++GO:0006629///lipid metabolic process+++GO:0008202///steroid metabolic process+++GO:0008203///cholesterol metabolic process+++GO:0003677///DNA binding+++GO:0008289///lipid binding+++GO:0016021///integral component of membrane+++GO:0005783///endoplasmic reticulum+++GO:0003700///DNA-binding transcription fac…	cellular_component+++biological_process+++molecular_function	membrane+++organelle+++cell part+++cell+++membrane part+++organelle part+++metabolic process+++binding+++transcription regulator activity+++regulation of biological process+++cellular process+++biological regulation+++response to stimulus+++membrane-enclosed lumen+++protein-containing complex+++cellular component organization or biogenesis+++developmental process+++multicellular organismal proces…	14.9507	5.29782E-100	5.43411246473029E-98
NM_001329153	224697	Adamts10	mRNA	GO:0006508///proteolysis+++GO:0008237///metallopeptidase activity+++GO:0062023///collagen-containing extracellular matrix+++GO:0001527///microfibril+++GO:0046872///metal ion binding+++GO:0016787///hydrolase activity+++GO:0008233///peptidase activity+++GO:0005576///extracellular region+++GO:0004222///metalloendopeptidase activity+++GO:0030198///extracellular matrix organization+++GO:0031012///extr…	biological_process+++molecular_function+++cellular_component	metabolic process+++catalytic activity+++extracellular region part+++extracellular region+++supramolecular complex+++binding+++cellular process+++cellular component organization or biogenesis	14.949	5.29782E-100	5.4567546E-98
NM_001276485	13138	Dag1	mRNA	GO:0005615///extracellular space+++GO:0016020///membrane+++GO:0005856///cytoskeleton+++GO:0042383///sarcolemma+++GO:0005654///nucleoplasm+++GO:0045211///postsynaptic membrane+++GO:0005886///plasma membrane+++GO:0016021///integral component of membrane+++GO:0005576///extracellular region+++GO:0045202///synapse+++GO:0030054///cell junction+++GO:0005737///cytoplasm+++GO:0005634///nucleus+++GO:001601…	cellular_component+++molecular_function+++biological_process	extracellular region part+++extracellular region+++membrane+++organelle+++cell part+++cell+++membrane-enclosed lumen+++organelle part+++membrane part+++synapse+++synapse part+++cell junction+++protein-containing complex+++binding+++regulation of biological process+++localization+++biological regulation+++signaling+++cellular process+++cellular component organization or biogenesis+++developmental …	14.9289	1.971114E-98	1.96475556774194E-96
NM_001145897	382034	Gse1	mRNA	GO:0003674///molecular_function+++GO:0008150///biological_process+++GO:0005575///cellular_component	molecular_function+++biological_process+++cellular_component	molecular_function+++biological_process+++cellular_component	14.892	3.11582E-96	3.06864822310757E-94
NM_001347476	66505	Zmynd11	mRNA	GO:0045892///negative regulation of transcription, DNA-templated+++GO:0005694///chromosome+++GO:0005634///nucleus+++GO:0005515///protein binding+++GO:0043124///negative regulation of I-kappaB kinase/NF-kappaB signaling+++GO:0046329///negative regulation of JNK cascade+++GO:0051607///defense response to virus+++GO:2001237///negative regulation of extrinsic apoptotic signaling pathway+++GO:0003690/…	biological_process+++cellular_component+++molecular_function	metabolic process+++regulation of biological process+++negative regulation of biological process+++cellular process+++biological regulation+++organelle+++cell part+++cell+++binding+++response to stimulus+++signaling+++immune system process+++multi-organism process+++membrane-enclosed lumen+++organelle part+++cellular component organization or biogenesis+++transcription regulator activity	14.8812	2.7286E-95	2.64513694117647E-93
NM_001289439	69612	Kansl2	mRNA	GO:0005634///nucleus+++GO:0015629///actin cytoskeleton+++GO:0005654///nucleoplasm+++GO:0005829///cytosol+++GO:0005886///plasma membrane+++GO:0000123///histone acetyltransferase complex+++GO:0043984///histone H4-K16 acetylation+++GO:0043982///histone H4-K8 acetylation+++GO:0043981///histone H4-K5 acetylation+++GO:0006325///chromatin organization+++GO:0044545///NSL complex	cellular_component+++biological_process	organelle+++cell part+++cell+++membrane-enclosed lumen+++organelle part+++membrane+++protein-containing complex+++metabolic process+++cellular process+++cellular component organization or biogenesis	14.7562	1.9454059999999998E-87	1.74874313890909E-85
NM_001112813	12291	Cacna1g	mRNA	GO:0035725///sodium ion transmembrane transport+++GO:0045202///synapse+++GO:0016020///membrane+++GO:0070509///calcium ion import+++GO:0070588///calcium ion transmembrane transport+++GO:0042391///regulation of membrane potential+++GO:0097110///scaffold protein binding+++GO:0045956///positive regulation of calcium ion-dependent exocytosis+++GO:0060371///regulation of atrial cardiac muscle cell memb…	biological_process+++cellular_component+++molecular_function	localization+++synapse+++membrane+++biological regulation+++binding+++regulation of biological process+++positive regulation of biological process+++cellular process+++cell part+++cell+++transporter activity+++response to stimulus+++multicellular organismal process+++signaling+++membrane part+++protein-containing complex	14.6334	1.583844E-80	1.28369257967213E-78
NM_001301424	11987	Slc7a1	mRNA	GO:0005886///plasma membrane+++GO:1903810///L-histidine import across plasma membrane+++GO:1903826///arginine transmembrane transport+++GO:0089718///amino acid import across plasma membrane+++GO:1990822///basic amino acid transmembrane transport+++GO:0042102///positive regulation of T cell proliferation+++GO:0015181///arginine transmembrane transporter activity+++GO:0015174///basic amino acid tra…	cellular_component+++biological_process+++molecular_function	membrane+++cell part+++cell+++response to stimulus+++localization+++biological adhesion+++regulation of biological process+++immune system process+++cell proliferation+++positive regulation of biological process+++cellular process+++biological regulation+++transporter activity+++protein-containing complex+++membrane part+++signaling	14.5861	1.063696E-77	8.16601401242236E-76
NM_001358355	22764	Zfx	mRNA	GO:0005634///nucleus+++GO:0005730///nucleolus+++GO:0005654///nucleoplasm+++GO:0035264///multicellular organism growth+++GO:0048599///oocyte development+++GO:0060746///parental behavior+++GO:0048872///homeostasis of number of cells+++GO:0009566///fertilization+++GO:0009791///post-embryonic development+++GO:0007281///germ cell development+++GO:0007283///spermatogenesis+++GO:0001541///ovarian follic…	cellular_component+++biological_process+++molecular_function	organelle+++cell part+++cell+++membrane-enclosed lumen+++organelle part+++developmental process+++growth+++multicellular organismal process+++reproduction+++reproductive process+++cellular process+++multi-organism process+++behavior+++biological regulation+++binding+++metabolic process+++regulation of biological process	14.5825	1.063696E-77	8.140732235294121E-76
NM_001113415	13593	Ebf3	mRNA	GO:0005634///nucleus+++GO:0045893///positive regulation of transcription, DNA-templated+++GO:0005515///protein binding+++GO:0046872///metal ion binding+++GO:0003677///DNA binding+++GO:0003700///DNA-binding transcription factor activity+++GO:0006355///regulation of transcription, DNA-templated+++GO:0000981///DNA-binding transcription factor activity, RNA polymerase II-specific+++GO:0000978///RNA p…	cellular_component+++biological_process+++molecular_function	organelle+++cell part+++cell+++metabolic process+++regulation of biological process+++positive regulation of biological process+++cellular process+++biological regulation+++binding+++transcription regulator activity+++developmental process+++multicellular organismal process	14.3236	3.90598E-65	2.44445128101266E-63
NM_001291141	54189	Rabep1	mRNA	GO:0007165///signal transduction+++GO:0050790///regulation of catalytic activity+++GO:0005768///endosome+++GO:0005096///GTPase activator activity+++GO:0006897///endocytosis+++GO:0008083///growth factor activity+++GO:0005769///early endosome+++GO:0005737///cytoplasm+++GO:0015031///protein transport+++GO:0055037///recycling endosome+++GO:0016192///vesicle-mediated transport+++GO:0019904///protein d…	biological_process+++cellular_component+++molecular_function	regulation of biological process+++response to stimulus+++signaling+++cellular process+++biological regulation+++organelle+++cell part+++cell+++molecular function regulator+++localization+++binding+++protein-containing complex	14.3199	8.05106E-65	5.00055786934673E-63
NM_001172124	207181	Rbms3	mRNA	GO:0003723///RNA binding+++GO:0003676///nucleic acid binding+++GO:1990904///ribonucleoprotein complex+++GO:0005737///cytoplasm+++GO:0090090///negative regulation of canonical Wnt signaling pathway+++GO:0045727///positive regulation of translation+++GO:0003730///mRNA 3'-UTR binding+++GO:0035925///mRNA 3'-UTR AU-rich region binding+++GO:0008266///poly(U) RNA binding+++GO:0010628///positive regulati…	molecular_function+++cellular_component+++biological_process	binding+++protein-containing complex+++cell part+++cell+++regulation of biological process+++negative regulation of biological process+++response to stimulus+++signaling+++cellular process+++biological regulation+++metabolic process+++positive regulation of biological process+++organelle	14.3095	1.6594939999999998E-64	1.0230097675810499E-62
NM_177311	321007	Serac1	mRNA	GO:0016020///membrane+++GO:0005783///endoplasmic reticulum+++GO:0005739///mitochondrion+++GO:0032367///intracellular cholesterol transport+++GO:0044233///Mitochondria-associated ER Membrane+++GO:0036148///phosphatidylglycerol acyl-chain remodeling+++GO:0031012///extracellular matrix+++GO:0030198///extracellular matrix organization+++GO:0006629///lipid metabolic process+++GO:0008654///phospholipid…	cellular_component+++biological_process	membrane+++organelle+++cell part+++cell+++localization+++organelle part+++metabolic process+++cellular process+++extracellular region part+++extracellular region+++cellular component organization or biogenesis+++membrane part	14.197	1.761736E-59	9.96570112585812E-58
NM_001312869	21812	Tgfbr1	mRNA	GO:0000166///nucleotide binding+++GO:0005524///ATP binding+++GO:0004675///transmembrane receptor protein serine/threonine kinase activity+++GO:0035556///intracellular signal transduction+++GO:0042118///endothelial cell activation+++GO:0045893///positive regulation of transcription, DNA-templated+++GO:0048762///mesenchymal cell differentiation+++GO:0060317///cardiac epithelial to mesenchymal trans…	molecular_function+++biological_process+++cellular_component	binding+++molecular transducer activity+++catalytic activity+++regulation of biological process+++response to stimulus+++signaling+++cellular process+++biological regulation+++metabolic process+++positive regulation of biological process+++developmental process+++multicellular organismal process+++membrane+++cell proliferation+++membrane part+++locomotion+++localization+++protein-containing compl…	14.1777	7.4849E-59	4.1861250678732994E-57
NM_001252475	74094	Tjap1	mRNA	GO:0016020///membrane+++GO:0005923///bicellular tight junction+++GO:0005794///Golgi apparatus+++GO:0005886///plasma membrane+++GO:0005515///protein binding+++GO:0005768///endosome+++GO:0007030///Golgi organization+++GO:0005737///cytoplasm+++GO:0005802///trans-Golgi network+++GO:0030054///cell junction	cellular_component+++molecular_function+++biological_process	membrane+++cell junction+++organelle+++cell part+++cell+++binding+++cellular process+++cellular component organization or biogenesis+++organelle part	14.1769	7.4849E-59	4.17667557562077E-57
NM_001081960	76499	Clasp2	mRNA	GO:0000776///kinetochore+++GO:0005737///cytoplasm+++GO:0000775///chromosome, centromeric region+++GO:0000922///spindle pole+++GO:0005856///cytoskeleton+++GO:0005794///Golgi apparatus+++GO:0005815///microtubule organizing center+++GO:0005886///plasma membrane+++GO:0005819///spindle+++GO:0032587///ruffle membrane+++GO:1903690///negative regulation of wound healing, spreading of epidermal cells+++GO…	cellular_component+++biological_process+++molecular_function	organelle+++cell part+++protein-containing complex+++cell+++organelle part+++membrane+++membrane part+++developmental process+++regulation of biological process+++negative regulation of biological process+++locomotion+++response to stimulus+++localization+++cellular process+++biological regulation+++positive regulation of biological process+++multicellular organismal process+++cellular component …	14.0865	4.4021E-55	2.28613260504202E-53
NM_001122953	18027	Nfia	mRNA	GO:0005634///nucleus+++GO:0006260///DNA replication+++GO:0003677///DNA binding+++GO:0003700///DNA-binding transcription factor activity+++GO:0006355///regulation of transcription, DNA-templated+++GO:0030054///cell junction+++GO:0005654///nucleoplasm+++GO:0000978///RNA polymerase II proximal promoter sequence-specific DNA binding+++GO:0001228///DNA-binding transcription activator activity, RNA pol…	cellular_component+++biological_process+++molecular_function	organelle+++cell part+++cell+++metabolic process+++cellular process+++binding+++transcription regulator activity+++regulation of biological process+++biological regulation+++cell junction+++membrane-enclosed lumen+++organelle part+++positive regulation of biological process+++developmental process+++multicellular organismal process+++cellular component organization or biogenesis	14.0345	3.37596E-53	1.65254913267327E-51
NM_001271579	13619	Phc1	mRNA	GO:0005515///protein binding+++GO:0005634///nucleus+++GO:1990830///cellular response to leukemia inhibitory factor+++GO:0071300///cellular response to retinoic acid+++GO:0035102///PRC1 complex+++GO:0031519///PcG protein complex+++GO:0003682///chromatin binding+++GO:0001739///sex chromatin+++GO:0016604///nuclear body+++GO:0005654///nucleoplasm+++GO:0016574///histone ubiquitination+++GO:0046872///m…	molecular_function+++cellular_component+++biological_process	binding+++organelle+++cell part+++cell+++response to stimulus+++cellular process+++protein-containing complex+++organelle part+++membrane-enclosed lumen+++metabolic process+++cellular component organization or biogenesis+++regulation of biological process+++negative regulation of biological process+++biological regulation+++developmental process+++multicellular organismal process	14.0081	2.95642E-52	1.42461408187135E-50
NM_029349	227446	Relch	mRNA	GO:0032367///intracellular cholesterol transport+++GO:0005802///trans-Golgi network+++GO:0055037///recycling endosome+++GO:0005794///Golgi apparatus+++GO:0005768///endosome+++GO:0006869///lipid transport+++GO:0005515///protein binding	biological_process+++cellular_component+++molecular_function	localization+++organelle+++cell part+++cell+++organelle part+++binding	13.9656	1.099968E-50	5.06353984357542E-49
NM_001199308	100503353	Gm14440	mRNA	GO:0003674///molecular_function+++GO:0008150///biological_process+++GO:0005575///cellular_component+++GO:0006355///regulation of transcription, DNA-templated	molecular_function+++biological_process+++cellular_component	molecular_function+++biological_process+++cellular_component+++metabolic process+++regulation of biological process+++cellular process+++biological regulation	13.9042	8.435619999999999E-49	3.6973142978723404E-47
NM_001363357	104625	Cnot6	mRNA	GO:0090305///nucleic acid phosphodiester bond hydrolysis+++GO:0090503///RNA phosphodiester bond hydrolysis, exonucleolytic+++GO:0045893///positive regulation of transcription, DNA-templated+++GO:0005737///cytoplasm+++GO:0005634///nucleus+++GO:0070966///nuclear-transcribed mRNA catabolic process, no-go decay+++GO:0043928///exonucleolytic nuclear-transcribed mRNA catabolic process involved in deade…	biological_process+++cellular_component+++molecular_function	metabolic process+++cellular process+++regulation of biological process+++positive regulation of biological process+++biological regulation+++cell part+++cell+++organelle+++negative regulation of biological process+++protein-containing complex+++catalytic activity+++transcription regulator activity+++cellular component organization or biogenesis+++cell proliferation+++binding+++membrane+++membran…	13.8844	3.58396E-48	1.54347545644599E-46
NM_053086	70769	Nolc1	mRNA	GO:0005730///nucleolus+++GO:0005737///cytoplasm+++GO:0042306///regulation of protein import into nucleus+++GO:0062065///box H/ACA snoRNP complex binding+++GO:0062064///box C/D snoRNP complex binding+++GO:0045893///positive regulation of transcription, DNA-templated+++GO:0046982///protein heterodimerization activity+++GO:0031429///box H/ACA snoRNP complex+++GO:0031428///box C/D snoRNP complex+++GO…	cellular_component+++biological_process+++molecular_function	membrane-enclosed lumen+++organelle+++cell part+++cell+++organelle part+++regulation of biological process+++localization+++biological regulation+++binding+++metabolic process+++positive regulation of biological process+++cellular process+++protein-containing complex+++response to stimulus+++developmental process+++multicellular organismal process+++cell proliferation+++cellular component organiz…	13.8764	7.387280000000001E-48	3.13769006185567E-46
NM_001293780	66511	Chtop	mRNA	GO:0016021///integral component of membrane+++GO:0016020///membrane+++GO:0003723///RNA binding+++GO:0016607///nuclear speck+++GO:0005654///nucleoplasm+++GO:0005730///nucleolus+++GO:0005634///nucleus+++GO:0051096///positive regulation of helicase activity+++GO:0000346///transcription export complex+++GO:0008327///methyl-CpG binding+++GO:0006406///mRNA export from nucleus+++GO:0008284///positive re…	cellular_component+++molecular_function+++biological_process	membrane+++membrane part+++binding+++membrane-enclosed lumen+++organelle+++cell part+++cell+++organelle part+++biological regulation+++protein-containing complex+++metabolic process+++localization+++regulation of biological process+++cell proliferation+++positive regulation of biological process+++cellular process+++cellular component organization or biogenesis+++developmental process+++multicell…	13.8718	1.522678E-47	6.44530824657534E-46
NM_001038708	57912	Cdc42se1	mRNA	GO:0005856///cytoskeleton+++GO:0005886///plasma membrane+++GO:0030054///cell junction+++GO:0046329///negative regulation of JNK cascade+++GO:0005938///cell cortex+++GO:0007264///small GTPase mediated signal transduction+++GO:0008360///regulation of cell shape+++GO:0006909///phagocytosis+++GO:0016020///membrane+++GO:0005737///cytoplasm+++GO:0035023///regulation of Rho protein signal transduction++…	cellular_component+++biological_process+++molecular_function	organelle+++cell part+++cell+++membrane+++cell junction+++metabolic process+++regulation of biological process+++negative regulation of biological process+++response to stimulus+++signaling+++cellular process+++biological regulation+++developmental process+++cellular component organization or biogenesis+++localization+++binding	13.8519	6.46924E-47	2.6922493737373702E-45
NM_001310599	Fam126b	Fam126b	mRNA	GO:0016020///membrane+++GO:0005829///cytosol+++GO:0005886///plasma membrane+++GO:0005737///cytoplasm+++GO:0003674///molecular_function+++GO:0072659///protein localization to plasma membrane+++GO:0046854///phosphatidylinositol phosphorylation	cellular_component+++molecular_function+++biological_process	membrane+++cell part+++cell+++molecular_function+++localization+++metabolic process+++cellular process	13.8347	1.333448E-46	5.5029773889816404E-45
NM_001170970	74320	Wdr33	mRNA	GO:0016021///integral component of membrane+++GO:0016020///membrane+++GO:0005634///nucleus+++GO:0001650///fibrillar center+++GO:0005654///nucleoplasm+++GO:0005581///collagen trimer+++GO:0006397///mRNA processing+++GO:0005847///mRNA cleavage and polyadenylation specificity factor complex+++GO:0006378///mRNA polyadenylation	cellular_component+++biological_process	membrane+++membrane part+++organelle+++cell part+++cell+++membrane-enclosed lumen+++organelle part+++protein-containing complex+++metabolic process+++cellular process	13.8218	5.66528E-46	2.31480531570248E-44
NM_001372266	224727	Bag6	mRNA	GO:0005829///cytosol+++GO:0005576///extracellular region+++GO:0005634///nucleus+++GO:0006325///chromatin organization+++GO:0006915///apoptotic process+++GO:0007283///spermatogenesis+++GO:0002376///immune system process+++GO:0030154///cell differentiation+++GO:1904378///maintenance of unfolded protein involved in ERAD pathway+++GO:1904294///positive regulation of ERAD pathway+++GO:0042127///regula…	cellular_component+++biological_process+++molecular_function	cell part+++cell+++extracellular region+++organelle+++cellular process+++cellular component organization or biogenesis+++reproduction+++reproductive process+++multicellular organismal process+++multi-organism process+++immune system process+++developmental process+++metabolic process+++response to stimulus+++biological regulation+++regulation of biological process+++positive regulation of biologi…	13.7445	8.955340000000001E-44	3.53071777990431E-42
NM_001346722	211712	Pcdh9	mRNA	GO:0005509///calcium ion binding+++GO:0030426///growth cone+++GO:0044291///cell-cell contact zone+++GO:0005887///integral component of plasma membrane+++GO:0005515///protein binding+++GO:0007155///cell adhesion+++GO:0016021///integral component of membrane+++GO:0016020///membrane+++GO:0005886///plasma membrane+++GO:0007156///homophilic cell adhesion via plasma membrane adhesion molecules+++GO:003…	molecular_function+++cellular_component+++biological_process	binding+++cell part+++cell+++cell junction+++membrane+++membrane part+++biological adhesion+++developmental process+++multicellular organismal process	13.7435	8.955340000000001E-44	3.52509561783439E-42
NM_001291890	11492	Adam19	mRNA	GO:2000049///positive regulation of cell-cell adhesion mediated by cadherin+++GO:0004222///metalloendopeptidase activity+++GO:0017124///SH3 domain binding+++GO:0010628///positive regulation of gene expression+++GO:0005634///nucleus+++GO:0001890///placenta development+++GO:0005515///protein binding+++GO:0016020///membrane+++GO:0062023///collagen-containing extracellular matrix+++GO:0042987///amylo…	biological_process+++molecular_function+++cellular_component	biological adhesion+++regulation of biological process+++positive regulation of biological process+++biological regulation+++catalytic activity+++binding+++metabolic process+++organelle+++cell part+++cell+++reproduction+++developmental process+++reproductive process+++multicellular organismal process+++membrane+++extracellular region part+++extracellular region+++membrane part	13.7245	3.8047599999999996E-43	1.47883124528302E-41
NM_001372289	224727	Bag6	mRNA	GO:0005829///cytosol+++GO:0005576///extracellular region+++GO:0005634///nucleus+++GO:0006325///chromatin organization+++GO:0006915///apoptotic process+++GO:0007283///spermatogenesis+++GO:0002376///immune system process+++GO:0030154///cell differentiation+++GO:1904378///maintenance of unfolded protein involved in ERAD pathway+++GO:1904294///positive regulation of ERAD pathway+++GO:0042127///regula…	cellular_component+++biological_process+++molecular_function	cell part+++cell+++extracellular region+++organelle+++cellular process+++cellular component organization or biogenesis+++reproduction+++reproductive process+++multicellular organismal process+++multi-organism process+++immune system process+++developmental process+++metabolic process+++response to stimulus+++biological regulation+++regulation of biological process+++positive regulation of biologi…	13.7092	1.61649E-42	6.18570167182662E-41
NM_001177406_4	100303732	Zfp967	mRNA	GO:0005575///cellular_component+++GO:0006357///regulation of transcription by RNA polymerase II+++GO:0000978///RNA polymerase II proximal promoter sequence-specific DNA binding+++GO:0003700///DNA-binding transcription factor activity+++GO:0006355///regulation of transcription, DNA-templated+++GO:0046872///metal ion binding	cellular_component+++biological_process+++molecular_function	cellular_component+++metabolic process+++regulation of biological process+++cellular process+++biological regulation+++binding+++transcription regulator activity	13.6684	1.415602E-41	5.21515371684054E-40
NM_001285511	231464	Cnot6l	mRNA	GO:0090305///nucleic acid phosphodiester bond hydrolysis+++GO:0090503///RNA phosphodiester bond hydrolysis, exonucleolytic+++GO:0005737///cytoplasm+++GO:0005634///nucleus+++GO:0005829///cytosol+++GO:0005515///protein binding+++GO:0061157///mRNA destabilization+++GO:0030014///CCR4-NOT complex+++GO:0004535///poly(A)-specific ribonuclease activity+++GO:0010606///positive regulation of cytoplasmic mR…	biological_process+++cellular_component+++molecular_function	metabolic process+++cellular process+++cell part+++cell+++organelle+++binding+++regulation of biological process+++negative regulation of biological process+++positive regulation of biological process+++biological regulation+++protein-containing complex+++catalytic activity+++cellular component organization or biogenesis+++cell proliferation	13.6404	1.2396800000000001E-40	4.48024701754386E-39
NM_011265	19726	Rfx3	mRNA	GO:0005634///nucleus+++GO:0003677///DNA binding+++GO:0003700///DNA-binding transcription factor activity+++GO:0006355///regulation of transcription, DNA-templated+++GO:0045892///negative regulation of transcription, DNA-templated+++GO:0000976///transcription regulatory region sequence-specific DNA binding+++GO:0006351///transcription, DNA-templated+++GO:0005576///extracellular region+++GO:0045893…	cellular_component+++molecular_function+++biological_process	organelle+++cell part+++cell+++binding+++transcription regulator activity+++metabolic process+++regulation of biological process+++cellular process+++biological regulation+++negative regulation of biological process+++extracellular region+++positive regulation of biological process+++developmental process+++multicellular organismal process+++cellular component organization or biogenesis+++signali…	13.6207	5.266899999999999E-40	1.8706575862069E-38
NM_001040459	208431	Shroom4	mRNA	GO:0005856///cytoskeleton+++GO:0050890///cognition+++GO:0043231///intracellular membrane-bounded organelle+++GO:0007420///brain development+++GO:0009898///cytoplasmic side of plasma membrane+++GO:0005884///actin filament+++GO:0005654///nucleoplasm+++GO:0005925///focal adhesion+++GO:0000902///cell morphogenesis+++GO:0051015///actin filament binding+++GO:0045159///myosin II binding+++GO:0016324///a…	cellular_component+++biological_process+++molecular_function	organelle+++cell part+++cell+++multicellular organismal process+++developmental process+++membrane+++membrane part+++supramolecular complex+++organelle part+++membrane-enclosed lumen+++cell junction+++cellular process+++cellular component organization or biogenesis+++binding	13.5981	1.0856199999999998E-39	3.8065994893617003E-38
NM_001286584	76156	Fam131b	mRNA	GO:0003674///molecular_function+++GO:0005829///cytosol+++GO:0005654///nucleoplasm	molecular_function+++cellular_component	molecular_function+++cell part+++cell+++membrane-enclosed lumen+++organelle+++organelle part	13.5955	2.2377E-39	7.758196914445999E-38
NM_001359235	57782	Rbak	mRNA	GO:0005634///nucleus+++GO:0005654///nucleoplasm+++GO:0046872///metal ion binding+++GO:0006355///regulation of transcription, DNA-templated+++GO:0000981///DNA-binding transcription factor activity, RNA polymerase II-specific+++GO:0000977///RNA polymerase II regulatory region sequence-specific DNA binding+++GO:0006357///regulation of transcription by RNA polymerase II	cellular_component+++molecular_function+++biological_process	organelle+++cell part+++cell+++membrane-enclosed lumen+++organelle part+++binding+++metabolic process+++regulation of biological process+++cellular process+++biological regulation+++transcription regulator activity	13.5798	4.61236E-39	1.58577940472879E-37
NM_001166414	19726	Rfx3	mRNA	GO:0005634///nucleus+++GO:0003677///DNA binding+++GO:0003700///DNA-binding transcription factor activity+++GO:0006355///regulation of transcription, DNA-templated+++GO:0045892///negative regulation of transcription, DNA-templated+++GO:0000976///transcription regulatory region sequence-specific DNA binding+++GO:0006351///transcription, DNA-templated+++GO:0005576///extracellular region+++GO:0045893…	cellular_component+++molecular_function+++biological_process	organelle+++cell part+++cell+++binding+++transcription regulator activity+++metabolic process+++regulation of biological process+++cellular process+++biological regulation+++negative regulation of biological process+++extracellular region+++positive regulation of biological process+++developmental process+++multicellular organismal process+++cellular component organization or biogenesis+++signali…	13.5757	4.61236E-39	1.58798801114206E-37
NM_010840	17769	Mthfr	mRNA	GO:0035999///tetrahydrofolate interconversion+++GO:0004489///methylenetetrahydrofolate reductase (NAD(P)H) activity+++GO:0016491///oxidoreductase activity+++GO:0006555///methionine metabolic process+++GO:0070555///response to interleukin-1+++GO:0070829///heterochromatin maintenance+++GO:0042493///response to drug+++GO:0043200///response to amino acid+++GO:0072341///modified amino acid binding+++G…	biological_process+++molecular_function+++cellular_component	metabolic process+++cellular process+++catalytic activity+++response to stimulus+++cellular component organization or biogenesis+++binding+++regulation of biological process+++biological regulation+++cell part+++cell+++synapse+++developmental process+++multicellular organismal process	13.5566	1.95961E-38	6.5550147767253E-37
NM_001331044	11308	Abi1	mRNA	GO:0061098///positive regulation of protein tyrosine kinase activity+++GO:0005856///cytoskeleton+++GO:0030175///filopodium+++GO:0030027///lamellipodium+++GO:0042995///cell projection+++GO:0030054///cell junction+++GO:0030296///protein tyrosine kinase activator activity+++GO:0008154///actin polymerization or depolymerization+++GO:0014069///postsynaptic density+++GO:0030426///growth cone+++GO:00057…	biological_process+++cellular_component+++molecular_function	metabolic process+++regulation of biological process+++positive regulation of biological process+++cellular process+++biological regulation+++organelle+++cell part+++cell+++cell junction+++molecular function regulator+++cellular component organization or biogenesis+++synapse+++synapse part+++protein-containing complex+++binding+++response to stimulus+++signaling+++developmental process+++immune s…	13.5442	4.03918E-38	1.3366603694779099E-36
NM_001164259	116701	Fgfrl1	mRNA	GO:0005007///fibroblast growth factor-activated receptor activity+++GO:0008543///fibroblast growth factor receptor signaling pathway+++GO:0005886///plasma membrane+++GO:0098742///cell-cell adhesion via plasma-membrane adhesion molecules+++GO:0005794///Golgi apparatus+++GO:0030133///transport vesicle+++GO:0042802///identical protein binding+++GO:0008201///heparin binding+++GO:0044291///cell-cell c…	molecular_function+++biological_process+++cellular_component	molecular transducer activity+++catalytic activity+++regulation of biological process+++response to stimulus+++signaling+++cellular process+++biological regulation+++membrane+++cell part+++cell+++biological adhesion+++organelle+++binding+++cell junction+++negative regulation of biological process+++developmental process+++multicellular organismal process+++cell proliferation+++membrane part	13.5158	1.716082E-37	5.6113157460317496E-36
NM_001291245	16882	Lig3	mRNA	GO:0006266///DNA ligation+++GO:0006260///DNA replication+++GO:0006281///DNA repair+++GO:0006974///cellular response to DNA damage stimulus+++GO:0046872///metal ion binding+++GO:0016874///ligase activity+++GO:0000166///nucleotide binding+++GO:0005634///nucleus+++GO:0005524///ATP binding+++GO:0003910///DNA ligase (ATP) activity+++GO:0003677///DNA binding+++GO:0006310///DNA recombination+++GO:000827…	biological_process+++molecular_function+++cellular_component	metabolic process+++cellular process+++response to stimulus+++binding+++catalytic activity+++organelle+++cell part+++cell+++regulation of biological process+++negative regulation of biological process+++cellular component organization or biogenesis+++biological regulation+++membrane-enclosed lumen+++organelle part+++protein-containing complex	13.4929	7.29094E-37	2.3255746683870998E-35
NM_001360778	66975	Trappc13	mRNA	GO:0003674///molecular_function+++GO:1990072///TRAPPIII protein complex	molecular_function+++cellular_component	molecular_function+++organelle+++cell part+++protein-containing complex+++cell+++organelle part	13.4765	4.79764E-72	3.3313949662921295E-70
NM_001359816	Fam214a	Fam214a	mRNA	GO:0003674///molecular_function+++GO:0008150///biological_process+++GO:0005575///cellular_component	molecular_function+++biological_process+++cellular_component	molecular_function+++biological_process+++cellular_component	13.4418	1.316058E-35	4.08192644416562E-34
NM_001252490	64291	Osbpl1a	mRNA	GO:0006869///lipid transport+++GO:0008289///lipid binding+++GO:0015918///sterol transport+++GO:0005770///late endosome+++GO:0044232///organelle membrane contact site+++GO:0005768///endosome+++GO:0015485///cholesterol binding+++GO:0005515///protein binding+++GO:0043231///intracellular membrane-bounded organelle+++GO:0016020///membrane+++GO:0005829///cytosol+++GO:0032934///sterol binding+++GO:00152…	biological_process+++molecular_function+++cellular_component	localization+++binding+++organelle+++cell part+++cell+++organelle part+++membrane+++transporter activity	13.4409	1.316058E-35	4.0768112481203E-34
NM_144938	50908	C1s1	mRNA	GO:0008236///serine-type peptidase activity+++GO:0004252///serine-type endopeptidase activity+++GO:0006508///proteolysis+++GO:0006958///complement activation, classical pathway+++GO:0005509///calcium ion binding+++GO:0042802///identical protein binding+++GO:0045087///innate immune response+++GO:0005576///extracellular region+++GO:0005615///extracellular space+++GO:0002376///immune system process+…	molecular_function+++biological_process+++cellular_component	catalytic activity+++metabolic process+++regulation of biological process+++immune system process+++response to stimulus+++positive regulation of biological process+++biological regulation+++binding+++extracellular region+++extracellular region part	13.4402	1.316058E-35	4.08705449246231E-34
NM_001256520	319475	Zfp672	mRNA	GO:0000981///DNA-binding transcription factor activity, RNA polymerase II-specific+++GO:0046872///metal ion binding+++GO:0000977///RNA polymerase II regulatory region sequence-specific DNA binding+++GO:0006357///regulation of transcription by RNA polymerase II+++GO:0005654///nucleoplasm+++GO:0005634///nucleus	molecular_function+++biological_process+++cellular_component	transcription regulator activity+++binding+++metabolic process+++regulation of biological process+++cellular process+++biological regulation+++membrane-enclosed lumen+++organelle+++cell part+++cell+++organelle part	13.4324	2.71268E-35	8.33011796273292E-34
NM_001164147	21423	Tcf3	mRNA	GO:0046983///protein dimerization activity+++GO:0045893///positive regulation of transcription, DNA-templated+++GO:0003700///DNA-binding transcription factor activity+++GO:0003677///DNA binding+++GO:0042803///protein homodimerization activity+++GO:0008134///transcription factor binding+++GO:0007171///activation of transmembrane receptor protein tyrosine kinase activity+++GO:0005634///nucleus+++GO…	molecular_function+++biological_process+++cellular_component	binding+++metabolic process+++regulation of biological process+++positive regulation of biological process+++cellular process+++biological regulation+++transcription regulator activity+++response to stimulus+++signaling+++cellular component organization or biogenesis+++organelle+++cell part+++cell+++developmental process+++multicellular organismal process+++membrane-enclosed lumen+++organelle par…	13.4256	1.65714E-173	3.59337726315789E-171
NM_001099298	110876	Scn2a	mRNA	GO:0098655///cation transmembrane transport+++GO:0035725///sodium ion transmembrane transport+++GO:0034220///ion transmembrane transport+++GO:0001518///voltage-gated sodium channel complex+++GO:0016020///membrane+++GO:0005886///plasma membrane+++GO:0006811///ion transport+++GO:0006814///sodium ion transport+++GO:0034765///regulation of ion transmembrane transport+++GO:0016021///integral component…	biological_process+++cellular_component+++molecular_function	localization+++membrane+++cell part+++membrane part+++protein-containing complex+++cell+++regulation of biological process+++biological regulation+++transporter activity+++synapse+++synapse part+++response to stimulus+++cellular process+++binding+++developmental process+++multicellular organismal process+++signaling+++cell junction+++behavior	13.3969	2.37556E-34	7.058154230769229E-33
NM_027884	21961	Tns1	mRNA	GO:0005925///focal adhesion+++GO:0003779///actin binding+++GO:0010761///fibroblast migration+++GO:0007044///cell-substrate junction assembly+++GO:0030055///cell-substrate junction+++GO:0030054///cell junction+++GO:0035556///intracellular signal transduction	cellular_component+++molecular_function+++biological_process	cell junction+++binding+++locomotion+++localization+++cellular process+++cellular component organization or biogenesis+++regulation of biological process+++response to stimulus+++signaling+++biological regulation	13.3934	2.37556E-34	7.06664779783393E-33
NM_173873	12725	Clcn3	mRNA	GO:0034220///ion transmembrane transport+++GO:0005247///voltage-gated chloride channel activity+++GO:0031901///early endosome membrane+++GO:0016020///membrane+++GO:0031902///late endosome membrane+++GO:0010008///endosome membrane+++GO:0005886///plasma membrane+++GO:0005765///lysosomal membrane+++GO:0006811///ion transport+++GO:0016021///integral component of membrane+++GO:0005764///lysosome+++GO:…	biological_process+++molecular_function+++cellular_component	localization+++transporter activity+++membrane+++organelle+++cell part+++cell+++organelle part+++membrane part+++binding+++developmental process+++cellular process+++cellular component organization or biogenesis+++biological regulation+++synapse+++synapse part+++metabolic process+++regulation of biological process+++positive regulation of biological process+++signaling+++multicellular organismal …	13.3548	2.08034E-33	6.01473740350877E-32
NM_145426	216760	Mfap3	mRNA	GO:0016020///membrane+++GO:0005886///plasma membrane+++GO:0016021///integral component of membrane+++GO:0003674///molecular_function+++GO:0008150///biological_process+++GO:0005737///cytoplasm+++GO:0005634///nucleus	cellular_component+++molecular_function+++biological_process	membrane+++cell part+++cell+++membrane part+++molecular_function+++biological_process+++organelle	13.3536	2.08034E-33	6.02178042154567E-32
NM_026361	227937	Pkp4	mRNA	GO:0098609///cell-cell adhesion+++GO:0043547///positive regulation of GTPase activity+++GO:0007155///cell adhesion+++GO:0032467///positive regulation of cytokinesis+++GO:0030054///cell junction+++GO:0005856///cytoskeleton+++GO:0030496///midbody+++GO:0005911///cell-cell junction+++GO:0030057///desmosome+++GO:0005886///plasma membrane+++GO:0007043///cell-cell junction assembly+++GO:0044291///cell-c…	biological_process+++cellular_component+++molecular_function	biological adhesion+++biological regulation+++regulation of biological process+++positive regulation of biological process+++cellular process+++cell junction+++organelle+++cell part+++cell+++membrane+++cellular component organization or biogenesis+++organelle part+++membrane part+++synapse+++synapse part+++binding	13.3433	4.28802E-33	1.2254318427745701E-31
NM_001329147	224697	Adamts10	mRNA	GO:0006508///proteolysis+++GO:0008237///metallopeptidase activity+++GO:0062023///collagen-containing extracellular matrix+++GO:0001527///microfibril+++GO:0046872///metal ion binding+++GO:0016787///hydrolase activity+++GO:0008233///peptidase activity+++GO:0005576///extracellular region+++GO:0004222///metalloendopeptidase activity+++GO:0030198///extracellular matrix organization+++GO:0031012///extr…	biological_process+++molecular_function+++cellular_component	metabolic process+++catalytic activity+++extracellular region part+++extracellular region+++supramolecular complex+++binding+++cellular process+++cellular component organization or biogenesis	13.3085	1.82181E-32	5.0829732731376996E-31
NM_001109756	11513	Adcy7	mRNA	GO:0016829///lyase activity+++GO:0016021///integral component of membrane+++GO:0016020///membrane+++GO:0035556///intracellular signal transduction+++GO:0005886///plasma membrane+++GO:0004016///adenylate cyclase activity+++GO:0006171///cAMP biosynthetic process+++GO:0009190///cyclic nucleotide biosynthetic process+++GO:0071361///cellular response to ethanol+++GO:0060135///maternal process involved…	molecular_function+++cellular_component+++biological_process	catalytic activity+++membrane+++membrane part+++regulation of biological process+++response to stimulus+++signaling+++cellular process+++biological regulation+++cell part+++cell+++metabolic process+++reproduction+++reproductive process+++multicellular organismal process+++multi-organism process+++binding+++negative regulation of biological process+++immune system process	13.2732	7.740140000000001E-32	2.1118792582781496E-30
NM_001361924	73274	Gpbp1	mRNA	GO:0005634///nucleus+++GO:0045893///positive regulation of transcription, DNA-templated+++GO:0003723///RNA binding+++GO:0003677///DNA binding+++GO:0006351///transcription, DNA-templated+++GO:0045944///positive regulation of transcription by RNA polymerase II+++GO:0043231///intracellular membrane-bounded organelle+++GO:0005886///plasma membrane+++GO:0003700///DNA-binding transcription factor activ…	cellular_component+++biological_process+++molecular_function	organelle+++cell part+++cell+++metabolic process+++regulation of biological process+++positive regulation of biological process+++cellular process+++biological regulation+++binding+++membrane+++transcription regulator activity	13.2414	6.77824E-31	1.78824005122732E-29
NM_001039056	16516	Kcnj15	mRNA	GO:0016020///membrane+++GO:0005886///plasma membrane+++GO:0006813///potassium ion transport+++GO:0016021///integral component of membrane+++GO:0005515///protein binding+++GO:0005267///potassium channel activity+++GO:0005242///inward rectifier potassium channel activity+++GO:0006811///ion transport+++GO:0034765///regulation of ion transmembrane transport+++GO:0005244///voltage-gated ion channel ac…	cellular_component+++biological_process+++molecular_function	membrane+++cell part+++cell+++localization+++membrane part+++binding+++transporter activity+++regulation of biological process+++biological regulation+++cellular process	13.2397	6.77824E-31	1.79206516363636E-29
NM_001304475	217716	Mlh3	mRNA	GO:0005654///nucleoplasm+++GO:0032300///mismatch repair complex+++GO:0000794///condensed nuclear chromosome+++GO:0003682///chromatin binding+++GO:0006298///mismatch repair+++GO:0006974///cellular response to DNA damage stimulus+++GO:0007130///synaptonemal complex assembly+++GO:0007140///male meiotic nuclear division+++GO:0007144///female meiosis I+++GO:0008104///protein localization+++GO:0000795/…	cellular_component+++molecular_function+++biological_process	membrane-enclosed lumen+++organelle+++cell part+++cell+++organelle part+++protein-containing complex+++binding+++metabolic process+++response to stimulus+++cellular process+++reproduction+++reproductive process+++cellular component organization or biogenesis+++multicellular organismal process+++multi-organism process+++localization+++catalytic activity	13.2288	6.77824E-31	1.79015056410256E-29
NM_001356488	224250	Cldnd1	mRNA	GO:0016020///membrane+++GO:0016324///apical plasma membrane+++GO:0003674///molecular_function+++GO:0008150///biological_process+++GO:0016021///integral component of membrane	cellular_component+++molecular_function+++biological_process	membrane+++cell part+++membrane part+++cell+++molecular_function+++biological_process	13.2087	2.8798E-30	7.43873103448276E-29
NM_001304551	20460	Stil	mRNA	GO:0005829///cytosol+++GO:0005814///centriole+++GO:1905515///non-motile cilium assembly+++GO:0035264///multicellular organism growth+++GO:0071539///protein localization to centrosome+++GO:0043066///negative regulation of apoptotic process+++GO:0045737///positive regulation of cyclin-dependent protein serine/threonine kinase activity+++GO:0046599///regulation of centriole replication+++GO:0051298/…	cellular_component+++biological_process+++molecular_function	cell part+++cell+++organelle+++organelle part+++cellular process+++cellular component organization or biogenesis+++developmental process+++growth+++multicellular organismal process+++localization+++regulation of biological process+++negative regulation of biological process+++biological regulation+++metabolic process+++positive regulation of biological process+++binding+++response to stimulus+++s…	13.2081	2.8798E-30	7.43096617954071E-29
NM_001024857	140810	Ttbk2	mRNA	GO:0000166///nucleotide binding+++GO:0005524///ATP binding+++GO:1902817///negative regulation of protein localization to microtubule+++GO:1904527///negative regulation of microtubule binding+++GO:0060271///cilium assembly+++GO:0005814///centriole+++GO:0004674///protein serine/threonine kinase activity+++GO:0004672///protein kinase activity+++GO:0007026///negative regulation of microtubule depolym…	molecular_function+++biological_process+++cellular_component	binding+++regulation of biological process+++negative regulation of biological process+++localization+++biological regulation+++cellular process+++cellular component organization or biogenesis+++organelle+++cell part+++cell+++organelle part+++catalytic activity+++metabolic process+++locomotion+++positive regulation of biological process+++developmental process+++multicellular organismal process++…	13.1808	1.223512E-29	3.08310057492355E-28
NM_001145832	16582	Kifc3	mRNA	GO:0005856///cytoskeleton+++GO:0005815///microtubule organizing center+++GO:0030659///cytoplasmic vesicle membrane+++GO:0005912///adherens junction+++GO:0090136///epithelial cell-cell adhesion+++GO:0045218///zonula adherens maintenance+++GO:0005915///zonula adherens+++GO:0005813///centrosome+++GO:0005871///kinesin complex+++GO:0005794///Golgi apparatus+++GO:0042802///identical protein binding+++G…	cellular_component+++biological_process+++molecular_function	organelle+++cell part+++cell+++organelle part+++membrane+++cell junction+++biological adhesion+++cellular process+++cellular component organization or biogenesis+++protein-containing complex+++binding+++catalytic activity+++supramolecular complex	13.1662	2.52192E-29	6.28446193548387E-28
NM_001355705	53970	Rfx5	mRNA	GO:0003677///DNA binding+++GO:0003700///DNA-binding transcription factor activity+++GO:0006357///regulation of transcription by RNA polymerase II+++GO:0005634///nucleus+++GO:0006355///regulation of transcription, DNA-templated+++GO:0045944///positive regulation of transcription by RNA polymerase II+++GO:0043565///sequence-specific DNA binding+++GO:1990837///sequence-specific double-stranded DNA b…	molecular_function+++biological_process+++cellular_component	binding+++transcription regulator activity+++metabolic process+++regulation of biological process+++cellular process+++biological regulation+++organelle+++cell part+++cell+++positive regulation of biological process+++protein-containing complex+++organelle part+++negative regulation of biological process	13.155	2.52192E-29	6.278133172205439E-28
NM_001291028	241638	Lzts3	mRNA	GO:0014069///postsynaptic density+++GO:0005856///cytoskeleton+++GO:0045202///synapse+++GO:0030425///dendrite+++GO:0043197///dendritic spine+++GO:0061001///regulation of dendritic spine morphogenesis+++GO:0051260///protein homooligomerization+++GO:0043621///protein self-association+++GO:0030165///PDZ domain binding+++GO:0042995///cell projection+++GO:0030054///cell junction+++GO:0005737///cytoplasm	cellular_component+++biological_process+++molecular_function	organelle+++cell part+++cell+++synapse+++synapse part+++developmental process+++regulation of biological process+++multicellular organismal process+++cellular process+++cellular component organization or biogenesis+++biological regulation+++binding+++cell junction	13.1524	2.52192E-29	6.29080347124117E-28
NM_001127264	22061	Trp63	mRNA	GO:0005737///cytoplasm+++GO:0005634///nucleus+++GO:0006915///apoptotic process+++GO:0007049///cell cycle+++GO:0046872///metal ion binding+++GO:0003677///DNA binding+++GO:0051262///protein tetramerization+++GO:0003700///DNA-binding transcription factor activity+++GO:0000976///transcription regulatory region sequence-specific DNA binding+++GO:0006355///regulation of transcription, DNA-templated+++G…	cellular_component+++biological_process+++molecular_function	cell part+++cell+++organelle+++cellular process+++binding+++cellular component organization or biogenesis+++transcription regulator activity+++metabolic process+++regulation of biological process+++biological regulation+++developmental process+++multicellular organismal process+++organelle part+++negative regulation of biological process+++cell proliferation+++positive regulation of biological pr…	13.1215	1.071462E-28	2.59926797252208E-27
NM_001271694	16516	Kcnj15	mRNA	GO:0016020///membrane+++GO:0005886///plasma membrane+++GO:0006813///potassium ion transport+++GO:0016021///integral component of membrane+++GO:0005515///protein binding+++GO:0005267///potassium channel activity+++GO:0005242///inward rectifier potassium channel activity+++GO:0006811///ion transport+++GO:0034765///regulation of ion transmembrane transport+++GO:0005244///voltage-gated ion channel ac…	cellular_component+++biological_process+++molecular_function	membrane+++cell part+++cell+++localization+++membrane part+++binding+++transporter activity+++regulation of biological process+++biological regulation+++cellular process	13.115	2.20852E-28	5.28505463697967E-27
NM_001372507	22221	Ubp1	mRNA	GO:0003700///DNA-binding transcription factor activity+++GO:0006357///regulation of transcription by RNA polymerase II+++GO:0005634///nucleus+++GO:0045944///positive regulation of transcription by RNA polymerase II+++GO:1990837///sequence-specific double-stranded DNA binding+++GO:0001228///DNA-binding transcription activator activity, RNA polymerase II-specific+++GO:0000978///RNA polymerase II pr…	molecular_function+++biological_process+++cellular_component	transcription regulator activity+++metabolic process+++regulation of biological process+++cellular process+++biological regulation+++organelle+++cell part+++cell+++positive regulation of biological process+++binding+++membrane-enclosed lumen+++organelle part+++negative regulation of biological process+++multi-organism process+++developmental process+++multicellular organismal process	13.109	2.20852E-28	5.2799433655706E-27
NM_001166648	208968	Zfp280c	mRNA	GO:0000981///DNA-binding transcription factor activity, RNA polymerase II-specific+++GO:0046872///metal ion binding+++GO:0000978///RNA polymerase II proximal promoter sequence-specific DNA binding+++GO:0006355///regulation of transcription, DNA-templated+++GO:0005634///nucleus+++GO:0003677///DNA binding	molecular_function+++biological_process+++cellular_component	transcription regulator activity+++binding+++metabolic process+++regulation of biological process+++cellular process+++biological regulation+++organelle+++cell part+++cell	13.0949	4.55222E-28	1.07479348997135E-26
NM_001166549	74203	Eif4enif1	mRNA	GO:0005737///cytoplasm+++GO:0051168///nuclear export+++GO:0016605///PML body+++GO:0016607///nuclear speck+++GO:0005634///nucleus+++GO:0017148///negative regulation of translation+++GO:0019900///kinase binding+++GO:0033962///cytoplasmic mRNA processing body assembly+++GO:0006606///protein import into nucleus+++GO:0005049///nuclear export signal receptor activity+++GO:0000932///P-body+++GO:0043231/…	cellular_component+++biological_process+++molecular_function	cell part+++cell+++localization+++membrane-enclosed lumen+++organelle+++organelle part+++metabolic process+++regulation of biological process+++negative regulation of biological process+++cellular process+++biological regulation+++binding+++cellular component organization or biogenesis+++molecular carrier activity+++protein-containing complex+++positive regulation of biological process+++developm…	13.087	4.55222E-28	1.07582101720841E-26
NM_001290630	237073	Rbm41	mRNA	GO:0003723///RNA binding+++GO:0003676///nucleic acid binding+++GO:0097157///pre-mRNA intronic binding+++GO:0005689///U12-type spliceosomal complex+++GO:0030626///U12 snRNA binding+++GO:0000398///mRNA splicing, via spliceosome	molecular_function+++cellular_component+++biological_process	binding+++organelle+++cell part+++protein-containing complex+++cell+++organelle part+++metabolic process+++cellular process	13.0853	9.38308E-28	2.19234156521739E-26
NM_001355651	74182	Gpcpd1	mRNA	GO:0046475///glycerophospholipid catabolic process+++GO:0047389///glycerophosphocholine phosphodiesterase activity+++GO:2001070///starch binding+++GO:0030246///carbohydrate binding+++GO:0005737///cytoplasm+++GO:0006629///lipid metabolic process+++GO:0008081///phosphoric diester hydrolase activity+++GO:0005829///cytosol+++GO:0008889///glycerophosphodiester phosphodiesterase activity+++GO:0007519//…	biological_process+++molecular_function+++cellular_component	metabolic process+++cellular process+++catalytic activity+++binding+++cell part+++cell+++developmental process+++multicellular organismal process	13.0773	9.38308E-28	2.19027136543909E-26
NM_001360694	20499	Slc12a7	mRNA	GO:0071805///potassium ion transmembrane transport+++GO:0016020///membrane+++GO:0032991///protein-containing complex+++GO:0019901///protein kinase binding+++GO:0006811///ion transport+++GO:0006813///potassium ion transport+++GO:0016021///integral component of membrane+++GO:0015293///symporter activity+++GO:1902476///chloride transmembrane transport+++GO:0055085///transmembrane transport+++GO:0006…	biological_process+++cellular_component+++molecular_function	localization+++cellular process+++membrane+++protein-containing complex+++binding+++membrane part+++transporter activity+++biological regulation+++cellular component organization or biogenesis+++cell part+++cell+++synapse+++signaling	13.0748	9.38308E-28	2.19441568211921E-26
NM_001357909	193796	Kdm4b	mRNA	GO:0046872///metal ion binding+++GO:0033169///histone H3-K9 demethylation+++GO:0032454///histone demethylase activity (H3-K9 specific)+++GO:0006325///chromatin organization+++GO:0051213///dioxygenase activity+++GO:0016491///oxidoreductase activity+++GO:0005634///nucleus+++GO:0005829///cytosol+++GO:0005654///nucleoplasm+++GO:1900113///negative regulation of histone H3-K9 trimethylation+++GO:007054…	molecular_function+++biological_process+++cellular_component	binding+++metabolic process+++cellular process+++cellular component organization or biogenesis+++catalytic activity+++organelle+++cell part+++cell+++membrane-enclosed lumen+++organelle part+++regulation of biological process+++negative regulation of biological process+++biological regulation	13.0639	1.934052E-27	4.4640303865546197E-26
NM_001372514	22221	Ubp1	mRNA	GO:0003700///DNA-binding transcription factor activity+++GO:0006357///regulation of transcription by RNA polymerase II+++GO:0005634///nucleus+++GO:0045944///positive regulation of transcription by RNA polymerase II+++GO:1990837///sequence-specific double-stranded DNA binding+++GO:0001228///DNA-binding transcription activator activity, RNA polymerase II-specific+++GO:0000978///RNA polymerase II pr…	molecular_function+++biological_process+++cellular_component	transcription regulator activity+++metabolic process+++regulation of biological process+++cellular process+++biological regulation+++organelle+++cell part+++cell+++positive regulation of biological process+++binding+++membrane-enclosed lumen+++organelle part+++negative regulation of biological process+++multi-organism process+++developmental process+++multicellular organismal process	13.0555	1.934052E-27	4.46820237757009E-26
NM_001164199	18749	Prkacb	mRNA	GO:0000166///nucleotide binding+++GO:0016740///transferase activity+++GO:0004674///protein serine/threonine kinase activity+++GO:0016310///phosphorylation+++GO:0005524///ATP binding+++GO:0016301///kinase activity+++GO:0006468///protein phosphorylation+++GO:0004672///protein kinase activity+++GO:0005952///cAMP-dependent protein kinase complex+++GO:0000287///magnesium ion binding+++GO:0004691///cAM…	molecular_function+++biological_process+++cellular_component	binding+++catalytic activity+++metabolic process+++cellular process+++cell part+++protein-containing complex+++cell+++molecular transducer activity+++regulation of biological process+++response to stimulus+++signaling+++biological regulation+++membrane+++organelle+++reproduction+++reproductive process+++negative regulation of biological process+++organelle part+++developmental process+++multicell…	13.0468	3.9865E-27	9.11621461609621E-26
NM_001355424	29871	Scmh1	mRNA	GO:0005634///nucleus+++GO:0045892///negative regulation of transcription, DNA-templated+++GO:0016458///gene silencing+++GO:0005515///protein binding+++GO:0009952///anterior/posterior pattern specification+++GO:0006338///chromatin remodeling+++GO:0007283///spermatogenesis+++GO:0010369///chromocenter+++GO:0006355///regulation of transcription, DNA-templated+++GO:0003682///chromatin binding+++GO:004…	cellular_component+++biological_process+++molecular_function	organelle+++cell part+++cell+++metabolic process+++regulation of biological process+++negative regulation of biological process+++cellular process+++biological regulation+++binding+++developmental process+++multicellular organismal process+++cellular component organization or biogenesis+++reproduction+++reproductive process+++multi-organism process+++organelle part	12.9658	7.19584E-26	1.56036109473684E-24
NM_001161423	16151	Ikbkg	mRNA	GO:0043123///positive regulation of I-kappaB kinase/NF-kappaB signaling+++GO:0070530///K63-linked polyubiquitin modification-dependent protein binding+++GO:0045944///positive regulation of transcription by RNA polymerase II+++GO:0050862///positive regulation of T cell receptor signaling pathway+++GO:0051092///positive regulation of NF-kappaB transcription factor activity+++GO:0051650///establishm…	biological_process+++molecular_function+++cellular_component	regulation of biological process+++response to stimulus+++signaling+++positive regulation of biological process+++cellular process+++biological regulation+++binding+++metabolic process+++immune system process+++localization+++cellular component organization or biogenesis+++protein-containing complex+++cell part+++cell+++organelle+++organelle part+++catalytic activity+++negative regulation of biol…	12.9387	3.0572199999999998E-25	6.44283703324808E-24
NM_001369071	51796	Srrm1	mRNA	GO:0016363///nuclear matrix+++GO:0016607///nuclear speck+++GO:0071013///catalytic step 2 spliceosome+++GO:0005681///spliceosomal complex+++GO:0003723///RNA binding+++GO:0000375///RNA splicing, via transesterification reactions+++GO:0000398///mRNA splicing, via spliceosome+++GO:0006397///mRNA processing+++GO:0008380///RNA splicing+++GO:0003677///DNA binding+++GO:0005634///nucleus	cellular_component+++molecular_function+++biological_process	membrane-enclosed lumen+++organelle+++cell part+++cell+++organelle part+++protein-containing complex+++binding+++metabolic process+++cellular process	12.9317	3.0572199999999998E-25	6.44833433447099E-24
NM_175045	71458	Bcor	mRNA	GO:0005634///nucleus+++GO:0035518///histone H2A monoubiquitination+++GO:0070171///negative regulation of tooth mineralization+++GO:0042476///odontogenesis+++GO:0045892///negative regulation of transcription, DNA-templated+++GO:0060021///roof of mouth development+++GO:0051572///negative regulation of histone H3-K4 methylation+++GO:0065001///specification of axis polarity+++GO:0003714///transcripti…	cellular_component+++biological_process+++molecular_function	organelle+++cell part+++cell+++metabolic process+++cellular process+++cellular component organization or biogenesis+++developmental process+++regulation of biological process+++negative regulation of biological process+++multicellular organismal process+++biological regulation+++transcription regulator activity+++binding+++catalytic activity+++membrane-enclosed lumen+++organelle part+++protein-co…	12.9116	6.3016E-25	1.31013920941968E-23
NM_001252464	56716	Mlst8	mRNA	GO:0031932///TORC2 complex+++GO:0031931///TORC1 complex+++GO:0031929///TOR signaling+++GO:0005737///cytoplasm+++GO:0071902///positive regulation of protein serine/threonine kinase activity+++GO:0038202///TORC1 signaling+++GO:0043539///protein serine/threonine kinase activator activity+++GO:0032008///positive regulation of TOR signaling+++GO:0032956///regulation of actin cytoskeleton organization+…	cellular_component+++biological_process+++molecular_function	cell part+++protein-containing complex+++cell+++regulation of biological process+++response to stimulus+++signaling+++cellular process+++biological regulation+++metabolic process+++positive regulation of biological process+++molecular function regulator+++cellular component organization or biogenesis	12.9063	1.298892E-24	2.65799753642384E-23
NM_001164499	214627	Tent4b	mRNA	GO:0043631///RNA polyadenylation+++GO:0003723///RNA binding+++GO:0004652///polynucleotide adenylyltransferase activity+++GO:0016779///nucleotidyltransferase activity+++GO:0071897///DNA biosynthetic process+++GO:0005730///nucleolus+++GO:0005737///cytoplasm+++GO:0005634///nucleus+++GO:1905870///positive regulation of 3'-UTR-mediated mRNA stabilization+++GO:0071044///histone mRNA catabolic process++…	biological_process+++molecular_function+++cellular_component	metabolic process+++cellular process+++binding+++catalytic activity+++membrane-enclosed lumen+++organelle+++cell part+++cell+++organelle part+++regulation of biological process+++negative regulation of biological process+++positive regulation of biological process+++biological regulation+++protein-containing complex+++cellular component organization or biogenesis	12.8836	2.6773000000000002E-24	5.415945662847791E-23
NM_001313704	53332	Mtmr1	mRNA	GO:0052629///phosphatidylinositol-3,5-bisphosphate 3-phosphatase activity+++GO:0046856///phosphatidylinositol dephosphorylation+++GO:0004438///phosphatidylinositol-3-phosphatase activity+++GO:0035335///peptidyl-tyrosine dephosphorylation+++GO:0005886///plasma membrane+++GO:0005737///cytoplasm+++GO:0060304///regulation of phosphatidylinositol dephosphorylation+++GO:0042803///protein homodimerizati…	molecular_function+++biological_process+++cellular_component	catalytic activity+++metabolic process+++cellular process+++membrane+++cell part+++cell+++regulation of biological process+++biological regulation+++binding	12.8771	2.6773000000000002E-24	5.411517252657399E-23
NM_001172126	207181	Rbms3	mRNA	GO:0003723///RNA binding+++GO:0003676///nucleic acid binding+++GO:1990904///ribonucleoprotein complex+++GO:0005737///cytoplasm+++GO:0090090///negative regulation of canonical Wnt signaling pathway+++GO:0045727///positive regulation of translation+++GO:0003730///mRNA 3'-UTR binding+++GO:0035925///mRNA 3'-UTR AU-rich region binding+++GO:0008266///poly(U) RNA binding+++GO:0010628///positive regulati…	molecular_function+++cellular_component+++biological_process	binding+++protein-containing complex+++cell part+++cell+++regulation of biological process+++negative regulation of biological process+++response to stimulus+++signaling+++cellular process+++biological regulation+++metabolic process+++positive regulation of biological process+++organelle	12.8696	5.518480000000001E-24	1.10013569032258E-22
NM_001310672	70144	Lrch3	mRNA	GO:0005737///cytoplasm+++GO:0003674///molecular_function+++GO:0032185///septin cytoskeleton organization+++GO:0005829///cytosol+++GO:0016021///integral component of membrane+++GO:0016020///membrane	cellular_component+++molecular_function+++biological_process	cell part+++cell+++molecular_function+++cellular process+++cellular component organization or biogenesis+++membrane+++membrane part	12.8694	5.518480000000001E-24	1.10191296930533E-22
NM_001346106	18203	Ntan1	mRNA	GO:0008418///protein-N-terminal asparagine amidohydrolase activity+++GO:0005737///cytoplasm+++GO:0006511///ubiquitin-dependent protein catabolic process+++GO:0007613///memory+++GO:0008344///adult locomotory behavior+++GO:0005634///nucleus+++GO:0016787///hydrolase activity	molecular_function+++cellular_component+++biological_process	catalytic activity+++cell part+++cell+++metabolic process+++cellular process+++behavior+++multicellular organismal process+++organelle	12.863	5.518480000000001E-24	1.09924919903304E-22
NM_001278041	12667	Chrd	mRNA	GO:0030514///negative regulation of BMP signaling pathway+++GO:0030336///negative regulation of cell migration+++GO:0021919///BMP signaling pathway involved in spinal cord dorsal/ventral patterning+++GO:0002053///positive regulation of mesenchymal cell proliferation+++GO:0045785///positive regulation of cell adhesion+++GO:0045668///negative regulation of osteoblast differentiation+++GO:0005576///…	biological_process+++cellular_component+++molecular_function	metabolic process+++regulation of biological process+++negative regulation of biological process+++response to stimulus+++signaling+++cellular process+++biological regulation+++locomotion+++localization+++developmental process+++multicellular organismal process+++cell proliferation+++positive regulation of biological process+++biological adhesion+++extracellular region+++binding+++extracellular r…	12.8607	5.518480000000001E-24	1.1010236125908E-22
NM_001168281	97064	Wwtr1	mRNA	GO:1900182///positive regulation of protein localization to nucleus+++GO:0003713///transcription coactivator activity+++GO:0042803///protein homodimerization activity+++GO:0005634///nucleus+++GO:0005515///protein binding+++GO:0005737///cytoplasm+++GO:0005886///plasma membrane+++GO:0090090///negative regulation of canonical Wnt signaling pathway+++GO:0035329///hippo signaling+++GO:0045599///negati…	biological_process+++molecular_function+++cellular_component	regulation of biological process+++localization+++positive regulation of biological process+++biological regulation+++transcription regulator activity+++binding+++organelle+++cell part+++cell+++membrane+++negative regulation of biological process+++response to stimulus+++signaling+++cellular process+++developmental process+++multicellular organismal process+++metabolic process+++cell proliferatio…	12.8543	5.518480000000001E-24	1.10280376394503E-22
NM_001311108	68875	Tmcc2	mRNA	GO:0005789///endoplasmic reticulum membrane+++GO:0042982///amyloid precursor protein metabolic process+++GO:0005783///endoplasmic reticulum+++GO:0003674///molecular_function+++GO:0016021///integral component of membrane+++GO:0016020///membrane+++GO:0012505///endomembrane system	cellular_component+++biological_process+++molecular_function	organelle+++membrane+++cell part+++membrane part+++cell+++organelle part+++metabolic process+++molecular_function	12.8531	1.1374740000000001E-23	2.2387227133758E-22
NM_001374686	235461	Mindy2	mRNA	GO:0071796///K6-linked polyubiquitin modification-dependent protein binding+++GO:0071795///K11-linked polyubiquitin modification-dependent protein binding+++GO:0070530///K63-linked polyubiquitin modification-dependent protein binding+++GO:1990380///Lys48-specific deubiquitinase activity+++GO:0036435///K48-linked polyubiquitin modification-dependent protein binding+++GO:0016807///cysteine-type car…	molecular_function+++cellular_component+++biological_process	binding+++catalytic activity+++membrane-enclosed lumen+++organelle+++cell part+++cell+++organelle part+++metabolic process+++cellular process+++membrane+++membrane part	12.8504	1.1374740000000001E-23	2.23694170883055E-22
NM_001355291	24136	Zeb2	mRNA	GO:0003677///DNA binding+++GO:0016021///integral component of membrane+++GO:0016020///membrane+++GO:0005694///chromosome+++GO:0005634///nucleus+++GO:1903056///regulation of melanosome organization+++GO:0045636///positive regulation of melanocyte differentiation+++GO:0097324///melanocyte migration+++GO:0045944///positive regulation of transcription by RNA polymerase II+++GO:0048023///positive regu…	molecular_function+++cellular_component+++biological_process	binding+++membrane+++membrane part+++organelle+++cell part+++cell+++regulation of biological process+++pigmentation+++cellular process+++cellular component organization or biogenesis+++biological regulation+++developmental process+++positive regulation of biological process+++locomotion+++localization+++multicellular organismal process+++metabolic process+++negative regulation of biological proce…	12.835	2.51834E-138	4.01634611612903E-136
NM_175201	73469	Rnf38	mRNA	GO:0046872///metal ion binding+++GO:0016567///protein ubiquitination+++GO:0005634///nucleus+++GO:0036126///sperm flagellum+++GO:0005654///nucleoplasm+++GO:0008584///male gonad development+++GO:0061630///ubiquitin protein ligase activity+++GO:0016740///transferase activity	molecular_function+++biological_process+++cellular_component	binding+++metabolic process+++cellular process+++organelle+++cell part+++cell+++membrane-enclosed lumen+++organelle part+++reproduction+++developmental process+++reproductive process+++multicellular organismal process+++catalytic activity	12.8248	2.34458E-23	4.53860748629601E-22
NM_001080928	19664	Rbpj	mRNA	GO:0045944///positive regulation of transcription by RNA polymerase II+++GO:0005634///nucleus+++GO:0003677///DNA binding+++GO:0003700///DNA-binding transcription factor activity+++GO:0001228///DNA-binding transcription activator activity, RNA polymerase II-specific+++GO:0000978///RNA polymerase II proximal promoter sequence-specific DNA binding+++GO:0006355///regulation of transcription, DNA-temp…	biological_process+++cellular_component+++molecular_function	metabolic process+++regulation of biological process+++positive regulation of biological process+++cellular process+++biological regulation+++organelle+++cell part+++cell+++binding+++transcription regulator activity+++negative regulation of biological process+++multicellular organismal process+++response to stimulus+++signaling+++developmental process+++cell proliferation+++growth+++reproduction+…	12.819	2.34458E-23	4.53505615023474E-22
NM_001162477	14389	Gab2	mRNA	GO:0007169///transmembrane receptor protein tyrosine kinase signaling pathway+++GO:0005886///plasma membrane+++GO:0005068///transmembrane receptor protein tyrosine kinase adaptor activity+++GO:0008284///positive regulation of cell proliferation+++GO:0005737///cytoplasm+++GO:0030316///osteoclast differentiation+++GO:0005515///protein binding+++GO:0005829///cytosol+++GO:0035556///intracellular sign…	biological_process+++cellular_component+++molecular_function	regulation of biological process+++response to stimulus+++signaling+++cellular process+++biological regulation+++membrane+++cell part+++cell+++binding+++cell proliferation+++positive regulation of biological process+++developmental process+++immune system process+++multicellular organismal process+++protein-containing complex+++locomotion+++localization	12.813	4.8326800000000003E-23	9.18952689230769E-22
NM_001359053	108062	Cstf2	mRNA	GO:0003723///RNA binding+++GO:0005634///nucleus+++GO:0005847///mRNA cleavage and polyadenylation specificity factor complex+++GO:0003676///nucleic acid binding+++GO:0006378///mRNA polyadenylation+++GO:0031124///mRNA 3'-end processing+++GO:1990090///cellular response to nerve growth factor stimulus+++GO:0071920///cleavage body+++GO:0016604///nuclear body+++GO:0005654///nucleoplasm+++GO:0006397///m…	molecular_function+++cellular_component+++biological_process	binding+++organelle+++cell part+++cell+++membrane-enclosed lumen+++protein-containing complex+++organelle part+++metabolic process+++cellular process+++response to stimulus	12.8122	4.8326800000000003E-23	9.17541087557604E-22
NM_172765	235132	Zbtb44	mRNA	GO:0005634///nucleus+++GO:0008150///biological_process+++GO:0046872///metal ion binding+++GO:0003677///DNA binding	cellular_component+++biological_process+++molecular_function	organelle+++cell part+++cell+++biological_process+++binding	12.8096	4.8326800000000003E-23	9.16836911742134E-22
NM_027180	69710	Arap1	mRNA	GO:0045893///positive regulation of transcription, DNA-templated+++GO:0060395///SMAD protein signal transduction+++GO:0003700///DNA-binding transcription factor activity+++GO:0000976///transcription regulatory region sequence-specific DNA binding+++GO:0005096///GTPase activator activity+++GO:0007179///transforming growth factor beta receptor signaling pathway+++GO:0032580///Golgi cisterna membran…	biological_process+++molecular_function+++cellular_component	metabolic process+++regulation of biological process+++positive regulation of biological process+++cellular process+++biological regulation+++response to stimulus+++signaling+++transcription regulator activity+++binding+++molecular function regulator+++membrane+++organelle+++cell part+++cell+++organelle part+++localization+++cellular component organization or biogenesis+++negative regulation of b…	12.8061	4.8326800000000003E-23	9.19660120092379E-22
NM_001290335	12288	Cacna1c	mRNA	GO:0030315///T-tubule+++GO:0016020///membrane+++GO:0042383///sarcolemma+++GO:0043204///perikaryon+++GO:0005886///plasma membrane+++GO:0098839///postsynaptic density membrane+++GO:0030425///dendrite+++GO:0042995///cell projection+++GO:0070588///calcium ion transmembrane transport+++GO:0006816///calcium ion transport+++GO:0034765///regulation of ion transmembrane transport+++GO:0046872///metal ion …	cellular_component+++biological_process+++molecular_function	membrane+++cell part+++membrane part+++cell+++organelle+++organelle part+++synapse+++synapse part+++localization+++regulation of biological process+++biological regulation+++binding+++cell junction+++transporter activity+++protein-containing complex+++multicellular organismal process+++cellular process+++signaling+++positive regulation of biological process+++developmental process+++growth+++supr…	12.8035	4.8326800000000003E-23	9.20368640986133E-22
NM_001356323	74155	Errfi1	mRNA	GO:0005737///cytoplasm+++GO:0005886///plasma membrane+++GO:0005634///nucleus+++GO:0019900///kinase binding+++GO:0019901///protein kinase binding+++GO:0032966///negative regulation of collagen biosynthetic process+++GO:0032869///cellular response to insulin stimulus+++GO:0032720///negative regulation of tumor necrosis factor production+++GO:0032691///negative regulation of interleukin-1 beta produ…	cellular_component+++molecular_function+++biological_process	cell part+++cell+++membrane+++organelle+++binding+++metabolic process+++regulation of biological process+++negative regulation of biological process+++biological regulation+++response to stimulus+++cellular process+++multicellular organismal process+++signaling+++cell proliferation+++developmental process+++membrane part	12.7966	4.8326800000000003E-23	9.18246345887779E-22
NM_001291052	74182	Gpcpd1	mRNA	GO:0046475///glycerophospholipid catabolic process+++GO:0047389///glycerophosphocholine phosphodiesterase activity+++GO:2001070///starch binding+++GO:0030246///carbohydrate binding+++GO:0005737///cytoplasm+++GO:0006629///lipid metabolic process+++GO:0008081///phosphoric diester hydrolase activity+++GO:0005829///cytosol+++GO:0008889///glycerophosphodiester phosphodiesterase activity+++GO:0007519//…	biological_process+++molecular_function+++cellular_component	metabolic process+++cellular process+++catalytic activity+++binding+++cell part+++cell+++developmental process+++multicellular organismal process	12.7924	9.961160000000001E-23	1.8626314311649E-21
NM_008217	15118	Has3	mRNA	GO:0016021///integral component of membrane+++GO:0016020///membrane+++GO:0030213///hyaluronan biosynthetic process+++GO:0050501///hyaluronan synthase activity+++GO:1900106///positive regulation of hyaluranon cable assembly+++GO:0045893///positive regulation of transcription, DNA-templated+++GO:0042802///identical protein binding+++GO:0036117///hyaluranon cable+++GO:0016757///transferase activity,…	cellular_component+++biological_process+++molecular_function	membrane+++membrane part+++metabolic process+++cellular process+++catalytic activity+++regulation of biological process+++positive regulation of biological process+++cellular component organization or biogenesis+++biological regulation+++binding+++extracellular region part+++extracellular region+++cell part+++cell+++organelle	12.7731	9.961160000000001E-23	1.86122354648526E-21
NM_001110017	224170	Dzip3	mRNA	GO:0061630///ubiquitin protein ligase activity+++GO:0003723///RNA binding+++GO:0000209///protein polyubiquitination+++GO:0016567///protein ubiquitination+++GO:0005737///cytoplasm+++GO:0004842///ubiquitin-protein transferase activity+++GO:0031593///polyubiquitin modification-dependent protein binding+++GO:0019902///phosphatase binding+++GO:0046872///metal ion binding+++GO:0016740///transferase act…	molecular_function+++biological_process+++cellular_component	catalytic activity+++binding+++metabolic process+++cellular process+++cell part+++cell	12.7593	2.0531999999999998E-22	3.77642142857143E-21
NM_001168253	105732	Fam83h	mRNA	GO:0005856///cytoskeleton+++GO:0044380///protein localization to cytoskeleton+++GO:0045104///intermediate filament cytoskeleton organization+++GO:1990254///keratin filament binding+++GO:0045095///keratin filament+++GO:0019901///protein kinase binding+++GO:0030335///positive regulation of cell migration+++GO:0005737///cytoplasm+++GO:0031214///biomineral tissue development+++GO:0007165///signal tra…	cellular_component+++biological_process+++molecular_function	organelle+++cell part+++cell+++localization+++cellular process+++cellular component organization or biogenesis+++binding+++supramolecular complex+++organelle part+++regulation of biological process+++locomotion+++positive regulation of biological process+++biological regulation+++developmental process+++multicellular organismal process+++response to stimulus+++signaling	12.7524	2.0531999999999998E-22	3.7736136802974005E-21
NM_001364400	75553	Zc3h14	mRNA	GO:0046872///metal ion binding+++GO:0005634///nucleus+++GO:1900364///negative regulation of mRNA polyadenylation+++GO:0043488///regulation of mRNA stability+++GO:0008143///poly(A) binding+++GO:0016607///nuclear speck+++GO:0005730///nucleolus+++GO:1904115///axon cytoplasm+++GO:0005737///cytoplasm+++GO:0032839///dendrite cytoplasm+++GO:1990904///ribonucleoprotein complex+++GO:0003723///RNA binding	molecular_function+++cellular_component+++biological_process	binding+++organelle+++cell part+++cell+++metabolic process+++regulation of biological process+++negative regulation of biological process+++cellular process+++biological regulation+++membrane-enclosed lumen+++organelle part+++protein-containing complex	12.7446	4.2321E-22	7.65307329919532E-21
NM_177217	16328	Cep250	mRNA	GO:1904781///positive regulation of protein localization to centrosome+++GO:1905515///non-motile cilium assembly+++GO:0060271///cilium assembly+++GO:0032991///protein-containing complex+++GO:0005814///centriole+++GO:0010457///centriole-centriole cohesion+++GO:0008104///protein localization+++GO:0030997///regulation of centriole-centriole cohesion+++GO:0033365///protein localization to organelle++…	biological_process+++cellular_component+++molecular_function	regulation of biological process+++localization+++positive regulation of biological process+++biological regulation+++cellular process+++cellular component organization or biogenesis+++protein-containing complex+++organelle+++cell part+++cell+++organelle part+++binding+++response to stimulus+++multicellular organismal process	12.7353	3.2409800000000005E-129	4.79742668263473E-127
NM_001135151	213053	Slc39a14	mRNA	GO:0015698///inorganic anion transport+++GO:0031901///early endosome membrane+++GO:0031902///late endosome membrane+++GO:0016323///basolateral plasma membrane+++GO:0016324///apical plasma membrane+++GO:0005886///plasma membrane+++GO:0005765///lysosomal membrane+++GO:0034755///iron ion transmembrane transport+++GO:0098739///import across plasma membrane+++GO:0071421///manganese ion transmembrane t…	biological_process+++cellular_component+++molecular_function	localization+++membrane+++organelle+++cell part+++cell+++organelle part+++membrane part+++cellular process+++biological regulation+++transporter activity+++response to stimulus+++regulation of biological process+++signaling+++positive regulation of biological process+++metabolic process+++developmental process+++multicellular organismal process	12.7279	8.72326E-22	1.54801857286432E-20
NM_001362536	12750	Clk4	mRNA	GO:0016310///phosphorylation+++GO:0016301///kinase activity+++GO:0000166///nucleotide binding+++GO:0005524///ATP binding+++GO:0043484///regulation of RNA splicing+++GO:0004674///protein serine/threonine kinase activity+++GO:0004672///protein kinase activity+++GO:0006468///protein phosphorylation+++GO:0004714///transmembrane receptor protein tyrosine kinase activity+++GO:0005634///nucleus+++GO:004…	biological_process+++molecular_function+++cellular_component	metabolic process+++cellular process+++catalytic activity+++binding+++regulation of biological process+++biological regulation+++molecular transducer activity+++organelle+++cell part+++cell	12.7254	8.72326E-22	1.5457991913978502E-20
NM_001374179	18286	Odf2	mRNA	GO:0036126///sperm flagellum+++GO:0005515///protein binding+++GO:0000922///spindle pole+++GO:0005815///microtubule organizing center+++GO:0031514///motile cilium+++GO:0005814///centriole+++GO:0005929///cilium+++GO:0044782///cilium organization+++GO:0010457///centriole-centriole cohesion+++GO:0007286///spermatid development+++GO:0008104///protein localization+++GO:0005813///centrosome+++GO:0001520…	cellular_component+++molecular_function+++biological_process	organelle+++cell part+++cell+++binding+++organelle part+++cellular process+++cellular component organization or biogenesis+++developmental process+++reproduction+++reproductive process+++multicellular organismal process+++multi-organism process+++localization+++supramolecular complex+++protein-containing complex+++regulation of biological process+++biological regulation+++structural molecule acti…	12.7172	8.72326E-22	1.5469080860832102E-20
NM_001369082	242509	Bnc2	mRNA	GO:0008270///zinc ion binding+++GO:0005634///nucleus+++GO:0005654///nucleoplasm+++GO:0043586///tongue development+++GO:0060021///roof of mouth development+++GO:0060485///mesenchyme development+++GO:0003677///DNA binding+++GO:0003416///endochondral bone growth+++GO:0046872///metal ion binding+++GO:0000976///transcription regulatory region sequence-specific DNA binding+++GO:0006355///regulation of …	molecular_function+++cellular_component+++biological_process	binding+++organelle+++cell part+++cell+++membrane-enclosed lumen+++organelle part+++developmental process+++multicellular organismal process+++growth+++metabolic process+++regulation of biological process+++cellular process+++biological regulation+++transcription regulator activity	12.7007	1.798048E-21	3.13896515254237E-20
NM_001305133	102639598	Gm14296	mRNA	GO:0003674///molecular_function+++GO:0008150///biological_process+++GO:0005575///cellular_component+++GO:0046872///metal ion binding+++GO:0006355///regulation of transcription, DNA-templated+++GO:0001227///DNA-binding transcription repressor activity, RNA polymerase II-specific+++GO:0000978///RNA polymerase II proximal promoter sequence-specific DNA binding+++GO:1990837///sequence-specific double…	molecular_function+++biological_process+++cellular_component	molecular_function+++biological_process+++cellular_component+++binding+++metabolic process+++regulation of biological process+++cellular process+++biological regulation+++transcription regulator activity+++membrane-enclosed lumen+++organelle+++cell part+++cell+++organelle part	12.6991	1.798048E-21	3.1367499336626704E-20
NM_001305133_2	102639598	Gm14296	mRNA	GO:0003674///molecular_function+++GO:0008150///biological_process+++GO:0005575///cellular_component+++GO:0046872///metal ion binding+++GO:0006355///regulation of transcription, DNA-templated+++GO:0001227///DNA-binding transcription repressor activity, RNA polymerase II-specific+++GO:0000978///RNA polymerase II proximal promoter sequence-specific DNA binding+++GO:1990837///sequence-specific double…	molecular_function+++biological_process+++cellular_component	molecular_function+++biological_process+++cellular_component+++binding+++metabolic process+++regulation of biological process+++cellular process+++biological regulation+++transcription regulator activity+++membrane-enclosed lumen+++organelle+++cell part+++cell+++organelle part	12.6991	1.798048E-21	3.1411835024735E-20
NM_001359601	331623	Bend3	mRNA	GO:0003677///DNA binding+++GO:0000792///heterochromatin+++GO:0000183///chromatin silencing at rDNA+++GO:0005730///nucleolus+++GO:0005634///nucleus+++GO:1903580///positive regulation of ATP metabolic process+++GO:0080182///histone H3-K4 trimethylation+++GO:0098532///histone H3-K27 trimethylation+++GO:0034773///histone H4-K20 trimethylation+++GO:0036124///histone H3-K9 trimethylation+++GO:0043967//…	molecular_function+++cellular_component+++biological_process	binding+++organelle+++cell part+++cell+++organelle part+++metabolic process+++regulation of biological process+++negative regulation of biological process+++cellular process+++biological regulation+++cellular component organization or biogenesis+++membrane-enclosed lumen+++positive regulation of biological process	12.6682	3.70616E-21	6.33584199170124E-20
NM_001362576	13591	Ebf1	mRNA	GO:0005634///nucleus+++GO:0046872///metal ion binding+++GO:0003677///DNA binding+++GO:0003700///DNA-binding transcription factor activity+++GO:0006355///regulation of transcription, DNA-templated+++GO:0005654///nucleoplasm+++GO:0070742///C2H2 zinc finger domain binding+++GO:0045893///positive regulation of transcription, DNA-templated+++GO:0000978///RNA polymerase II proximal promoter sequence-sp…	cellular_component+++molecular_function+++biological_process	organelle+++cell part+++cell+++binding+++transcription regulator activity+++metabolic process+++regulation of biological process+++cellular process+++biological regulation+++membrane-enclosed lumen+++organelle part+++positive regulation of biological process+++developmental process+++multicellular organismal process	12.664	7.63918E-21	1.28201309979633E-19
NM_001252440	67102	D16Ertd472e	mRNA	GO:0021895///cerebral cortex neuron differentiation+++GO:0060999///positive regulation of dendritic spine development+++GO:0005515///protein binding+++GO:0005575///cellular_component+++GO:0007399///nervous system development+++GO:0030154///cell differentiation	biological_process+++molecular_function+++cellular_component	developmental process+++multicellular organismal process+++cellular process+++regulation of biological process+++positive regulation of biological process+++cellular component organization or biogenesis+++biological regulation+++binding+++cellular_component	12.6638	7.63918E-21	1.2828840326086999E-19
NM_001283029	20729	Spin1	mRNA	GO:0005634///nucleus+++GO:0007049///cell cycle+++GO:0007276///gamete generation+++GO:0005730///nucleolus+++GO:0005819///spindle+++GO:0045893///positive regulation of transcription, DNA-templated+++GO:0009303///rRNA transcription+++GO:0007143///female meiotic nuclear division+++GO:0005829///cytosol+++GO:0005654///nucleoplasm+++GO:0031965///nuclear membrane+++GO:0035064///methylated histone binding…	cellular_component+++biological_process+++molecular_function	organelle+++cell part+++cell+++cellular process+++reproduction+++reproductive process+++multicellular organismal process+++multi-organism process+++membrane-enclosed lumen+++organelle part+++metabolic process+++regulation of biological process+++positive regulation of biological process+++biological regulation+++cellular component organization or biogenesis+++membrane+++binding+++response to stim…	12.6622	7.63918E-21	1.2837561495581202E-19
NM_001168516	70605	Zdhhc24	mRNA	GO:0016746///transferase activity, transferring acyl groups+++GO:0019706///protein-cysteine S-palmitoyltransferase activity+++GO:0016020///membrane+++GO:0016740///transferase activity+++GO:0016021///integral component of membrane+++GO:0016409///palmitoyltransferase activity+++GO:0005794///Golgi apparatus+++GO:0006612///protein targeting to membrane+++GO:0005783///endoplasmic reticulum+++GO:001823…	molecular_function+++cellular_component+++biological_process	catalytic activity+++membrane+++membrane part+++organelle+++cell part+++cell+++localization+++metabolic process+++cellular process	12.6595	7.63918E-21	1.28114334871099E-19
NM_001362962	67422	Dhdds	mRNA	GO:0016740///transferase activity+++GO:0016765///transferase activity, transferring alkyl or aryl (other than methyl) groups+++GO:0006486///protein glycosylation+++GO:0005789///endoplasmic reticulum membrane+++GO:0045547///dehydrodolichyl diphosphate synthase activity+++GO:0002094///polyprenyltransferase activity+++GO:0006489///dolichyl diphosphate biosynthetic process+++GO:1904423///dehydrodolic…	molecular_function+++biological_process+++cellular_component	catalytic activity+++metabolic process+++cellular process+++organelle+++membrane+++cell part+++membrane part+++cell+++organelle part+++protein-containing complex+++binding	12.6504	7.63918E-21	1.28027477694915E-19
NM_001359472	67226	Tmem19	mRNA	GO:0016020///membrane+++GO:0003674///molecular_function+++GO:0008150///biological_process+++GO:0016021///integral component of membrane	cellular_component+++molecular_function+++biological_process	membrane+++molecular_function+++biological_process+++membrane part	12.6434	1.574598E-20	2.57946073956262E-19
NM_001290125	19653	Rbm4	mRNA	GO:0003723///RNA binding+++GO:0006397///mRNA processing+++GO:0008380///RNA splicing+++GO:0005634///nucleus+++GO:0003676///nucleic acid binding+++GO:0008270///zinc ion binding+++GO:0046685///response to arsenic-containing substance+++GO:0016607///nuclear speck+++GO:0005730///nucleolus+++GO:0005737///cytoplasm+++GO:0035278///miRNA mediated inhibition of translation+++GO:0035773///insulin secretion …	molecular_function+++biological_process+++cellular_component	binding+++metabolic process+++cellular process+++organelle+++cell part+++cell+++response to stimulus+++membrane-enclosed lumen+++organelle part+++regulation of biological process+++negative regulation of biological process+++biological regulation+++signaling+++localization+++developmental process+++positive regulation of biological process+++multicellular organismal process+++rhythmic process+++p…	12.6421	1.574598E-20	2.5760464963600304E-19
NM_001361908	72745	Tmem161b	mRNA	GO:0016020///membrane+++GO:0016021///integral component of membrane+++GO:0003674///molecular_function+++GO:0005575///cellular_component	cellular_component+++molecular_function	membrane+++membrane part+++molecular_function+++cellular_component	12.6391	1.574598E-20	2.57775248741722E-19
NM_001357422	17190	Mbd1	mRNA	GO:0046872///metal ion binding+++GO:0003677///DNA binding+++GO:0005634///nucleus+++GO:0008270///zinc ion binding+++GO:0010385///double-stranded methylated DNA binding+++GO:0045322///unmethylated CpG binding+++GO:0008327///methyl-CpG binding+++GO:0016363///nuclear matrix+++GO:0016607///nuclear speck+++GO:0005694///chromosome+++GO:0048712///negative regulation of astrocyte differentiation+++GO:0005…	molecular_function+++cellular_component+++biological_process	binding+++organelle+++cell part+++cell+++membrane-enclosed lumen+++organelle part+++developmental process+++regulation of biological process+++negative regulation of biological process+++cellular process+++multicellular organismal process+++biological regulation+++metabolic process	12.6149	3.24558E-20	5.20978815584416E-19
NM_001177543_3	100039060	Gm2026	mRNA	GO:0005575///cellular_component+++GO:0006355///regulation of transcription, DNA-templated+++GO:0045944///positive regulation of transcription by RNA polymerase II+++GO:0046872///metal ion binding+++GO:0001228///DNA-binding transcription activator activity, RNA polymerase II-specific+++GO:0000978///RNA polymerase II proximal promoter sequence-specific DNA binding+++GO:0006357///regulation of trans…	cellular_component+++biological_process+++molecular_function	cellular_component+++metabolic process+++regulation of biological process+++cellular process+++biological regulation+++positive regulation of biological process+++binding+++transcription regulator activity+++organelle+++cell part+++cell	12.6113	3.24558E-20	5.206407371836471E-19
NM_026450	67911	Zfp169	mRNA	GO:0006355///regulation of transcription, DNA-templated+++GO:0001227///DNA-binding transcription repressor activity, RNA polymerase II-specific+++GO:0000981///DNA-binding transcription factor activity, RNA polymerase II-specific+++GO:0000977///RNA polymerase II regulatory region sequence-specific DNA binding+++GO:0006357///regulation of transcription by RNA polymerase II+++GO:0000122///negative r…	biological_process+++molecular_function	metabolic process+++regulation of biological process+++cellular process+++biological regulation+++transcription regulator activity+++binding+++negative regulation of biological process	12.605	3.24558E-20	5.20303097276265E-19
NM_176917	76781	Mettl4	mRNA	GO:0003676///nucleic acid binding+++GO:0032259///methylation+++GO:0008168///methyltransferase activity+++GO:0001510///RNA methylation+++GO:0009007///site-specific DNA-methyltransferase (adenine-specific) activity+++GO:0005634///nucleus+++GO:1903108///regulation of mitochondrial transcription+++GO:0090296///regulation of mitochondrial DNA replication+++GO:0120049///snRNA (adenine-N6)-methylation++…	molecular_function+++biological_process+++cellular_component	binding+++metabolic process+++catalytic activity+++cellular process+++organelle+++cell part+++cell+++regulation of biological process+++biological regulation+++cellular component organization or biogenesis+++membrane-enclosed lumen+++organelle part+++membrane+++membrane part	12.5957	6.689839999999999E-20	1.0499863161904799E-18
NM_001289683	546336	Prrg1	mRNA	GO:0003674///molecular_function+++GO:0008150///biological_process+++GO:0005576///extracellular region+++GO:0005509///calcium ion binding+++GO:0005886///plasma membrane+++GO:0016021///integral component of membrane+++GO:0016020///membrane	molecular_function+++biological_process+++cellular_component	molecular_function+++biological_process+++extracellular region+++binding+++membrane+++cell part+++cell+++membrane part	12.595	6.689839999999999E-20	1.05065339771283E-18
NM_001308323	22709	Zfp51	mRNA	GO:0045944///positive regulation of transcription by RNA polymerase II+++GO:0046872///metal ion binding+++GO:0006355///regulation of transcription, DNA-templated+++GO:0005634///nucleus+++GO:0006357///regulation of transcription by RNA polymerase II+++GO:0000978///RNA polymerase II proximal promoter sequence-specific DNA binding+++GO:0001228///DNA-binding transcription activator activity, RNA poly…	biological_process+++molecular_function+++cellular_component	metabolic process+++regulation of biological process+++positive regulation of biological process+++cellular process+++biological regulation+++binding+++organelle+++cell part+++cell+++transcription regulator activity	12.5767	6.689839999999999E-20	1.05132132739987E-18
NM_001164256	22003	Tpm1	mRNA	GO:0005856///cytoskeleton+++GO:0003779///actin binding+++GO:1904706///negative regulation of vascular smooth muscle cell proliferation+++GO:1904753///negative regulation of vascular associated smooth muscle cell migration+++GO:0034614///cellular response to reactive oxygen species+++GO:0045214///sarcomere organization+++GO:0055010///ventricular cardiac muscle tissue morphogenesis+++GO:0060048///c…	cellular_component+++molecular_function+++biological_process	organelle+++cell part+++cell+++binding+++regulation of biological process+++cell proliferation+++negative regulation of biological process+++cellular process+++biological regulation+++locomotion+++localization+++response to stimulus+++developmental process+++cellular component organization or biogenesis+++multicellular organismal process+++membrane+++membrane part+++organelle part+++positive regu…	12.5736	1.3789179999999998E-19	2.13978989077213E-18
NM_001290990	381983	Lmtk3	mRNA	GO:0000166///nucleotide binding+++GO:0005524///ATP binding+++GO:0016021///integral component of membrane+++GO:0016020///membrane+++GO:0004672///protein kinase activity+++GO:0006468///protein phosphorylation+++GO:0030424///axon+++GO:0000139///Golgi membrane+++GO:0030425///dendrite+++GO:0005794///Golgi apparatus+++GO:0042995///cell projection+++GO:0046872///metal ion binding+++GO:0016740///transfer…	molecular_function+++cellular_component+++biological_process	binding+++membrane+++membrane part+++catalytic activity+++metabolic process+++cellular process+++cell part+++cell+++organelle+++organelle part+++regulation of biological process+++negative regulation of biological process+++biological regulation	12.5729	1.3789179999999998E-19	2.1424797586423597E-18
NM_001174170	18788	Serpinb2	mRNA	GO:0005615///extracellular space+++GO:0005737///cytoplasm+++GO:0042060///wound healing+++GO:0004867///serine-type endopeptidase inhibitor activity+++GO:0030414///peptidase inhibitor activity+++GO:0005576///extracellular region+++GO:0010466///negative regulation of peptidase activity+++GO:0043066///negative regulation of apoptotic process+++GO:0010951///negative regulation of endopeptidase activity	cellular_component+++biological_process+++molecular_function	extracellular region part+++extracellular region+++cell part+++cell+++response to stimulus+++molecular function regulator+++metabolic process+++regulation of biological process+++negative regulation of biological process+++cellular process+++biological regulation	12.571	1.3789179999999998E-19	2.1411339798995003E-18
NM_001159589	93759	Sirt1	mRNA	GO:1901984///negative regulation of protein acetylation+++GO:1902176///negative regulation of oxidative stress-induced intrinsic apoptotic signaling pathway+++GO:0090400///stress-induced premature senescence+++GO:0034983///peptidyl-lysine deacetylation+++GO:0070301///cellular response to hydrogen peroxide+++GO:0070829///heterochromatin maintenance+++GO:0070914///UV-damage excision repair+++GO:007…	biological_process+++molecular_function+++cellular_component	metabolic process+++regulation of biological process+++negative regulation of biological process+++cellular process+++biological regulation+++signaling+++response to stimulus+++developmental process+++cellular component organization or biogenesis+++cell proliferation+++positive regulation of biological process+++locomotion+++localization+++multicellular organismal process+++binding+++membrane-enc…	12.5447	2.84224E-19	4.34240870210136E-18
NM_024468	79263	Trim39	mRNA	GO:0016567///protein ubiquitination+++GO:0005829///cytosol+++GO:0005634///nucleus+++GO:0005739///mitochondrion+++GO:1902806///regulation of cell cycle G1/S phase transition+++GO:2000059///negative regulation of ubiquitin-dependent protein catabolic process+++GO:0043124///negative regulation of I-kappaB kinase/NF-kappaB signaling+++GO:0050821///protein stabilization+++GO:2001235///positive regulat…	biological_process+++cellular_component+++molecular_function	metabolic process+++cellular process+++cell part+++cell+++organelle+++regulation of biological process+++biological regulation+++negative regulation of biological process+++response to stimulus+++signaling+++positive regulation of biological process+++binding+++catalytic activity+++immune system process	12.5345	2.84224E-19	4.3477829702970295E-18
NM_001291910	11515	Adcy9	mRNA	GO:0004016///adenylate cyclase activity+++GO:0005886///plasma membrane+++GO:0071880///adenylate cyclase-activating adrenergic receptor signaling pathway+++GO:0030425///dendrite+++GO:0006171///cAMP biosynthetic process+++GO:0007189///adenylate cyclase-activating G protein-coupled receptor signaling pathway+++GO:0030424///axon+++GO:0016021///integral component of membrane+++GO:0005887///integral co…	molecular_function+++cellular_component+++biological_process	catalytic activity+++membrane+++cell part+++cell+++regulation of biological process+++response to stimulus+++signaling+++cellular process+++biological regulation+++metabolic process+++membrane part+++developmental process+++multicellular organismal process+++binding	12.5345	2.84224E-19	4.34509417439703E-18
NM_001355377	319636	Fsd1l	mRNA	GO:0003674///molecular_function+++GO:0008150///biological_process+++GO:0005575///cellular_component	molecular_function+++biological_process+++cellular_component	molecular_function+++biological_process+++cellular_component	12.5263	5.85846E-19	8.8575615412844E-18
NM_001166627	100040531	Dynlt1f	mRNA	GO:0031681///G-protein beta-subunit binding+++GO:0030742///GTP-dependent protein binding+++GO:0042802///identical protein binding+++GO:0008022///protein C-terminus binding+++GO:0051301///cell division+++GO:0000132///establishment of mitotic spindle orientation+++GO:0070373///negative regulation of ERK1 and ERK2 cascade+++GO:0050768///negative regulation of neurogenesis+++GO:0010976///positive reg…	molecular_function+++biological_process+++cellular_component	binding+++cellular process+++localization+++cellular component organization or biogenesis+++metabolic process+++regulation of biological process+++negative regulation of biological process+++response to stimulus+++signaling+++biological regulation+++developmental process+++multicellular organismal process+++positive regulation of biological process+++cell part+++cell+++organelle+++protein-contain…	12.5075	5.85846E-19	8.85214738386308E-18
NM_001369116	72701	Zfp618	mRNA	GO:0003677///DNA binding+++GO:0042802///identical protein binding+++GO:0046872///metal ion binding+++GO:0008134///transcription factor binding+++GO:0035563///positive regulation of chromatin binding+++GO:0005634///nucleus+++GO:0005721///pericentric heterochromatin+++GO:0000785///chromatin+++GO:0001221///transcription cofactor binding	molecular_function+++biological_process+++cellular_component	binding+++biological regulation+++organelle+++cell part+++cell+++organelle part	12.5068	5.85846E-19	8.86298232558139E-18
NM_001329203	224697	Adamts10	mRNA	GO:0006508///proteolysis+++GO:0008237///metallopeptidase activity+++GO:0062023///collagen-containing extracellular matrix+++GO:0001527///microfibril+++GO:0046872///metal ion binding+++GO:0016787///hydrolase activity+++GO:0008233///peptidase activity+++GO:0005576///extracellular region+++GO:0004222///metalloendopeptidase activity+++GO:0030198///extracellular matrix organization+++GO:0031012///extr…	biological_process+++molecular_function+++cellular_component	metabolic process+++catalytic activity+++extracellular region part+++extracellular region+++supramolecular complex+++binding+++cellular process+++cellular component organization or biogenesis	12.5011	1.207554E-18	1.79176079711885E-17
NM_001359496	77053	Sun1	mRNA	GO:0002081///outer acrosomal membrane+++GO:0005637///nuclear inner membrane+++GO:0090292///nuclear matrix anchoring at nuclear membrane+++GO:0034993///meiotic nuclear membrane microtubule tethering complex+++GO:0043231///intracellular membrane-bounded organelle+++GO:0005635///nuclear envelope+++GO:0009612///response to mechanical stimulus+++GO:0006998///nuclear envelope organization+++GO:0005634/…	cellular_component+++biological_process+++molecular_function	membrane+++organelle+++membrane part+++cell part+++cell+++organelle part+++localization+++cellular process+++biological regulation+++cellular component organization or biogenesis+++protein-containing complex+++response to stimulus+++multicellular organismal process+++binding+++membrane-enclosed lumen+++reproduction+++reproductive process+++multi-organism process+++developmental process+++locomoti…	12.4898	1.207554E-18	1.7896124028777E-17
NM_001289878	18628	Per3	mRNA	GO:0032922///circadian regulation of gene expression+++GO:0005737///cytoplasm+++GO:0005634///nucleus+++GO:0045187///regulation of circadian sleep/wake cycle, sleep+++GO:0050821///protein stabilization+++GO:0000122///negative regulation of transcription by RNA polymerase II+++GO:0007623///circadian rhythm+++GO:0005515///protein binding+++GO:0048511///rhythmic process+++GO:0031625///ubiquitin prote…	biological_process+++cellular_component+++molecular_function	metabolic process+++regulation of biological process+++rhythmic process+++multicellular organismal process+++biological regulation+++cell part+++cell+++organelle+++behavior+++negative regulation of biological process+++cellular process+++binding+++response to stimulus+++membrane+++membrane part	12.4863	1.207554E-18	1.79068595560888E-17
NM_001359685	327814	Ppfia2	mRNA	GO:0045202///synapse+++GO:0099523///presynaptic cytosol+++GO:0098978///glutamatergic synapse+++GO:0099172///presynapse organization+++GO:0030424///axon+++GO:0005737///cytoplasm+++GO:0009986///cell surface+++GO:0043197///dendritic spine+++GO:0099519///dense core granule cytoskeletal transport+++GO:0099181///structural constituent of presynapse+++GO:0060998///regulation of dendritic spine developme…	cellular_component+++biological_process+++molecular_function	synapse+++cell part+++cell+++synapse part+++cellular process+++cellular component organization or biogenesis+++localization+++structural molecule activity+++developmental process+++regulation of biological process+++multicellular organismal process+++biological regulation+++binding+++signaling+++cell junction	12.4651	2.4890200000000003E-18	3.61932790588235E-17
NM_001290669	73668	Ttc21b	mRNA	GO:1905799///regulation of intraciliary retrograde transport+++GO:0061512///protein localization to cilium+++GO:0030991///intraciliary transport particle A+++GO:0006357///regulation of transcription by RNA polymerase II+++GO:1903999///negative regulation of eating behavior+++GO:0090263///positive regulation of canonical Wnt signaling pathway+++GO:0097499///protein localization to non-motile ciliu…	biological_process+++cellular_component+++molecular_function	regulation of biological process+++localization+++cellular process+++cellular component organization or biogenesis+++biological regulation+++protein-containing complex+++metabolic process+++behavior+++negative regulation of biological process+++response to stimulus+++signaling+++positive regulation of biological process+++developmental process+++multicellular organismal process+++binding+++organe…	12.4515	2.4890200000000003E-18	3.62145817539729E-17
NM_007407	11517	Adcyap1r1	mRNA	GO:0016020///membrane+++GO:0005886///plasma membrane+++GO:0016021///integral component of membrane+++GO:0004999///vasoactive intestinal polypeptide receptor activity+++GO:0004930///G protein-coupled receptor activity+++GO:0004888///transmembrane signaling receptor activity+++GO:0007166///cell surface receptor signaling pathway+++GO:0007186///G protein-coupled receptor signaling pathway+++GO:00424…	cellular_component+++molecular_function+++biological_process	membrane+++cell part+++cell+++membrane part+++molecular transducer activity+++regulation of biological process+++response to stimulus+++signaling+++cellular process+++biological regulation+++positive regulation of biological process+++developmental process+++reproduction+++reproductive process+++multicellular organismal process+++negative regulation of biological process+++metabolic process+++pro…	12.4512	2.4890200000000003E-18	3.61720014109348E-17
NM_001360753	76453	Prss23	mRNA	GO:0005576///extracellular region+++GO:0005615///extracellular space+++GO:0005634///nucleus+++GO:0006508///proteolysis+++GO:0016787///hydrolase activity+++GO:0008236///serine-type peptidase activity+++GO:0008233///peptidase activity+++GO:0004252///serine-type endopeptidase activity	cellular_component+++biological_process+++molecular_function	extracellular region+++extracellular region part+++organelle+++cell part+++cell+++metabolic process+++catalytic activity	12.4494	5.13042E-18	7.27201733944954E-17
NM_001372225	22404	Wiz	mRNA	GO:0070984///SET domain binding+++GO:0050821///protein stabilization+++GO:0044877///protein-containing complex binding+++GO:1990226///histone methyltransferase binding+++GO:0005730///nucleolus+++GO:0005634///nucleus+++GO:0005515///protein binding+++GO:0030496///midbody+++GO:0001222///transcription corepressor binding+++GO:0000981///DNA-binding transcription factor activity, RNA polymerase II-spec…	molecular_function+++biological_process+++cellular_component	binding+++biological regulation+++membrane-enclosed lumen+++organelle+++cell part+++cell+++organelle part+++transcription regulator activity+++metabolic process+++regulation of biological process+++positive regulation of biological process+++cellular process	12.4473	5.13042E-18	7.276189466437181E-17
NM_001355215	13619	Phc1	mRNA	GO:0005515///protein binding+++GO:0005634///nucleus+++GO:1990830///cellular response to leukemia inhibitory factor+++GO:0071300///cellular response to retinoic acid+++GO:0035102///PRC1 complex+++GO:0031519///PcG protein complex+++GO:0003682///chromatin binding+++GO:0001739///sex chromatin+++GO:0016604///nuclear body+++GO:0005654///nucleoplasm+++GO:0016574///histone ubiquitination+++GO:0046872///m…	molecular_function+++cellular_component+++biological_process	binding+++organelle+++cell part+++cell+++response to stimulus+++cellular process+++protein-containing complex+++organelle part+++membrane-enclosed lumen+++metabolic process+++cellular component organization or biogenesis+++regulation of biological process+++negative regulation of biological process+++biological regulation+++developmental process+++multicellular organismal process	12.4318	5.13042E-18	7.28036638346728E-17
NM_001360674	67607	Zfp788	mRNA	GO:0045944///positive regulation of transcription by RNA polymerase II+++GO:0005634///nucleus+++GO:0006357///regulation of transcription by RNA polymerase II+++GO:0000978///RNA polymerase II proximal promoter sequence-specific DNA binding+++GO:0001228///DNA-binding transcription activator activity, RNA polymerase II-specific+++GO:0046872///metal ion binding+++GO:0006355///regulation of transcript…	biological_process+++cellular_component+++molecular_function	metabolic process+++regulation of biological process+++positive regulation of biological process+++cellular process+++biological regulation+++organelle+++cell part+++cell+++binding+++transcription regulator activity	12.4294	5.13042E-18	7.28873462068966E-17
NM_198100	73174	Tbkbp1	mRNA	GO:0005515///protein binding+++GO:0045087///innate immune response+++GO:0046872///metal ion binding+++GO:0002376///immune system process+++GO:0007249///I-kappaB kinase/NF-kappaB signaling+++GO:0005737///cytoplasm	molecular_function+++biological_process+++cellular_component	binding+++immune system process+++response to stimulus+++regulation of biological process+++signaling+++cellular process+++biological regulation+++cell part+++cell	12.4289	5.13042E-18	7.2845480987938E-17
NM_001362977	227801	Dennd1a	mRNA	GO:0050790///regulation of catalytic activity+++GO:0005085///guanyl-nucleotide exchange factor activity+++GO:0030665///clathrin-coated vesicle membrane+++GO:0042734///presynaptic membrane+++GO:0043231///intracellular membrane-bounded organelle+++GO:0006897///endocytosis+++GO:0030136///clathrin-coated vesicle+++GO:0005829///cytosol+++GO:0005654///nucleoplasm+++GO:0032483///regulation of Rab protei…	biological_process+++molecular_function+++cellular_component	biological regulation+++binding+++molecular function regulator+++organelle+++membrane+++cell part+++cell+++organelle part+++membrane part+++synapse+++synapse part+++localization+++membrane-enclosed lumen+++regulation of biological process+++response to stimulus+++signaling+++cellular process+++cell junction	12.4221	1.0574880000000001E-17	1.46284853721321E-16
NM_001290707	23984	Pde10a	mRNA	GO:0046872///metal ion binding+++GO:0016787///hydrolase activity+++GO:0004114///3',5'-cyclic-nucleotide phosphodiesterase activity+++GO:0007165///signal transduction+++GO:0008081///phosphoric diester hydrolase activity+++GO:0004118///cGMP-stimulated cyclic-nucleotide phosphodiesterase activity+++GO:0030552///cAMP binding+++GO:0046069///cGMP catabolic process+++GO:0006198///cAMP catabolic process+…	molecular_function+++biological_process+++cellular_component	binding+++catalytic activity+++regulation of biological process+++response to stimulus+++signaling+++cellular process+++biological regulation+++metabolic process+++cell part+++cell+++negative regulation of biological process+++membrane	12.4184	1.0574880000000001E-17	1.46039683575419E-16
NM_001358912	16581	Kifc2	mRNA	GO:0003774///motor activity+++GO:0000166///nucleotide binding+++GO:0005524///ATP binding+++GO:0005874///microtubule+++GO:0003777///microtubule motor activity+++GO:1990939///ATP-dependent microtubule motor activity+++GO:0007018///microtubule-based movement+++GO:0008017///microtubule binding+++GO:0005856///cytoskeleton+++GO:0005737///cytoplasm+++GO:0090307///mitotic spindle assembly+++GO:0005871///…	molecular_function+++cellular_component+++biological_process	catalytic activity+++binding+++organelle+++cell part+++supramolecular complex+++cell+++organelle part+++cellular process+++cellular component organization or biogenesis+++protein-containing complex	12.4126	1.0574880000000001E-17	1.46366760134379E-16
NM_001290353	22696	Zfp37	mRNA	GO:0046872///metal ion binding+++GO:0006355///regulation of transcription, DNA-templated+++GO:0005634///nucleus+++GO:0008270///zinc ion binding+++GO:0007281///germ cell development+++GO:0007283///spermatogenesis+++GO:0003677///DNA binding+++GO:0030154///cell differentiation+++GO:0001227///DNA-binding transcription repressor activity, RNA polymerase II-specific+++GO:0000981///DNA-binding transcrip…	molecular_function+++biological_process+++cellular_component	binding+++metabolic process+++regulation of biological process+++cellular process+++biological regulation+++organelle+++cell part+++cell+++developmental process+++reproduction+++reproductive process+++multicellular organismal process+++multi-organism process+++transcription regulator activity+++negative regulation of biological process	12.4097	1.0574880000000001E-17	1.46121315595305E-16
NM_001204279	56233	Hdac7	mRNA	GO:0005515///protein binding+++GO:0070932///histone H3 deacetylation+++GO:0000118///histone deacetylase complex+++GO:0004407///histone deacetylase activity+++GO:0005634///nucleus+++GO:0032041///NAD-dependent histone deacetylase activity (H3-K14 specific)+++GO:0006325///chromatin organization+++GO:0046872///metal ion binding+++GO:0016787///hydrolase activity+++GO:0016575///histone deacetylation+++…	molecular_function+++biological_process+++cellular_component	binding+++metabolic process+++cellular process+++cellular component organization or biogenesis+++membrane-enclosed lumen+++organelle+++cell part+++protein-containing complex+++cell+++organelle part+++catalytic activity+++immune system process+++developmental process+++regulation of biological process+++negative regulation of biological process+++multicellular organismal process+++biological regul…	12.3875	2.1797E-17	2.94438163934426E-16
NM_001357102	12727	Clcn4	mRNA	GO:0034220///ion transmembrane transport+++GO:0006821///chloride transport+++GO:0016020///membrane+++GO:0005247///voltage-gated chloride channel activity+++GO:0016021///integral component of membrane+++GO:0055085///transmembrane transport+++GO:0006811///ion transport+++GO:1902600///proton transmembrane transport+++GO:0031901///early endosome membrane+++GO:0031902///late endosome membrane+++GO:005…	biological_process+++cellular_component+++molecular_function	localization+++membrane+++transporter activity+++membrane part+++organelle+++cell part+++cell+++organelle part+++cellular process+++cellular component organization or biogenesis+++binding+++synapse+++synapse part	12.3845	2.1797E-17	2.94760306345733E-16
NM_176954	319586	Celf5	mRNA	GO:0003723///RNA binding+++GO:0000381///regulation of alternative mRNA splicing, via spliceosome+++GO:0003676///nucleic acid binding+++GO:0003729///mRNA binding+++GO:0006376///mRNA splice site selection+++GO:0005737///cytoplasm+++GO:0005634///nucleus+++GO:1990904///ribonucleoprotein complex+++GO:0006397///mRNA processing	molecular_function+++biological_process+++cellular_component	binding+++metabolic process+++regulation of biological process+++cellular process+++biological regulation+++cellular component organization or biogenesis+++cell part+++cell+++organelle+++protein-containing complex	12.3718	2.1797E-17	2.94599147074904E-16
NM_001303502	11766	Ap1g2	mRNA	GO:0030133///transport vesicle+++GO:0005798///Golgi-associated vesicle+++GO:0016020///membrane+++GO:0005515///protein binding+++GO:0030659///cytoplasmic vesicle membrane+++GO:0000139///Golgi membrane+++GO:0010008///endosome membrane+++GO:0006886///intracellular protein transport+++GO:0005802///trans-Golgi network+++GO:0016192///vesicle-mediated transport+++GO:0005794///Golgi apparatus+++GO:000576…	cellular_component+++molecular_function+++biological_process	organelle+++cell part+++cell+++membrane+++binding+++organelle part+++localization+++membrane part+++protein-containing complex+++cargo receptor activity	12.3688	4.49284E-17	5.94237585874799E-16
NM_001290422	51813	Ccnc	mRNA	GO:0050790///regulation of catalytic activity+++GO:0005634///nucleus+++GO:0016592///mediator complex+++GO:0006357///regulation of transcription by RNA polymerase II+++GO:0016538///cyclin-dependent protein serine/threonine kinase regulator activity+++GO:0042802///identical protein binding+++GO:0005654///nucleoplasm+++GO:0090209///negative regulation of triglyceride metabolic process+++GO:0061630//…	biological_process+++cellular_component+++molecular_function	biological regulation+++organelle+++cell part+++cell+++membrane-enclosed lumen+++protein-containing complex+++organelle part+++metabolic process+++regulation of biological process+++cellular process+++molecular function regulator+++binding+++negative regulation of biological process+++catalytic activity+++positive regulation of biological process	12.3663	4.49284E-17	5.93919811764706E-16
NM_001252638	69288	Rhobtb1	mRNA	GO:0003924///GTPase activity+++GO:0007264///small GTPase mediated signal transduction+++GO:0005525///GTP binding+++GO:0005515///protein binding+++GO:0000166///nucleotide binding+++GO:0019901///protein kinase binding+++GO:0032956///regulation of actin cytoskeleton organization+++GO:0030865///cortical cytoskeleton organization+++GO:0031410///cytoplasmic vesicle+++GO:0008360///regulation of cell sha…	molecular_function+++biological_process+++cellular_component	catalytic activity+++regulation of biological process+++response to stimulus+++signaling+++cellular process+++biological regulation+++binding+++cellular component organization or biogenesis+++organelle+++cell part+++cell+++developmental process+++membrane+++localization	12.3576	4.49284E-17	5.93602377338322E-16
NM_019926	17772	Mtm1	mRNA	GO:0044088///regulation of vacuole organization+++GO:0045109///intermediate filament organization+++GO:0070584///mitochondrion morphogenesis+++GO:0052629///phosphatidylinositol-3,5-bisphosphate 3-phosphatase activity+++GO:0046856///phosphatidylinositol dephosphorylation+++GO:0048311///mitochondrion distribution+++GO:0005886///plasma membrane+++GO:0005770///late endosome+++GO:0004438///phosphatidy…	biological_process+++molecular_function+++cellular_component	regulation of biological process+++cellular process+++cellular component organization or biogenesis+++biological regulation+++developmental process+++catalytic activity+++metabolic process+++localization+++membrane+++cell part+++cell+++organelle+++binding+++supramolecular complex+++organelle part+++negative regulation of biological process+++positive regulation of biological process+++multicellul…	12.3435	9.2607E-17	1.1960527899686501E-15
NM_021414	74340	Ahcyl2	mRNA	GO:0004013///adenosylhomocysteinase activity+++GO:0006730///one-carbon metabolic process+++GO:0016787///hydrolase activity+++GO:0005737///cytoplasm+++GO:0043231///intracellular membrane-bounded organelle+++GO:0005783///endoplasmic reticulum+++GO:0043005///neuron projection+++GO:0005829///cytosol+++GO:0033353///S-adenosylmethionine cycle	molecular_function+++biological_process+++cellular_component	catalytic activity+++metabolic process+++cellular process+++cell part+++cell+++organelle	12.3387	9.2607E-17	1.1948043006263E-15
NM_001356278	66880	Rsrc1	mRNA	GO:0000380///alternative mRNA splicing, via spliceosome+++GO:0000398///mRNA splicing, via spliceosome+++GO:0016607///nuclear speck+++GO:0005737///cytoplasm+++GO:0005634///nucleus+++GO:0008380///RNA splicing+++GO:0046677///response to antibiotic+++GO:0006468///protein phosphorylation+++GO:0006913///nucleocytoplasmic transport+++GO:0005515///protein binding+++GO:0006397///mRNA processing	biological_process+++cellular_component+++molecular_function	metabolic process+++cellular process+++membrane-enclosed lumen+++organelle+++cell part+++cell+++organelle part+++response to stimulus+++localization+++binding	12.3214	9.2607E-17	1.1954282193211502E-15
NM_001355202	99326	Garnl3	mRNA	GO:0050790///regulation of catalytic activity+++GO:0005096///GTPase activator activity+++GO:0051056///regulation of small GTPase mediated signal transduction+++GO:0090630///activation of GTPase activity+++GO:0005737///cytoplasm	biological_process+++molecular_function+++cellular_component	biological regulation+++molecular function regulator+++regulation of biological process+++response to stimulus+++signaling+++cellular process+++cell part+++cell	12.3106	1.908826E-16	2.41114863157895E-15
NM_030178	78783	Brpf1	mRNA	GO:0005634///nucleus+++GO:0046872///metal ion binding+++GO:0050790///regulation of catalytic activity+++GO:0005694///chromosome+++GO:0005737///cytoplasm+++GO:0035726///common myeloid progenitor cell proliferation+++GO:0043966///histone H3 acetylation+++GO:0043972///histone H3-K23 acetylation+++GO:0044154///histone H3-K14 acetylation+++GO:0045893///positive regulation of transcription, DNA-templat…	cellular_component+++molecular_function+++biological_process	organelle+++cell part+++cell+++binding+++biological regulation+++cell proliferation+++metabolic process+++cellular process+++cellular component organization or biogenesis+++regulation of biological process+++positive regulation of biological process+++molecular function regulator+++membrane-enclosed lumen+++protein-containing complex+++organelle part+++membrane+++developmental process+++multicell…	12.2961	1.908826E-16	2.4074580979591804E-15
NM_001358839	171580	Mical1	mRNA	GO:0046872///metal ion binding+++GO:0003779///actin binding+++GO:0004497///monooxygenase activity+++GO:0071949///FAD binding+++GO:0043066///negative regulation of apoptotic process+++GO:0043154///negative regulation of cysteine-type endopeptidase activity involved in apoptotic process+++GO:0017124///SH3 domain binding+++GO:0005737///cytoplasm+++GO:0001933///negative regulation of protein phosphor…	molecular_function+++biological_process+++cellular_component	binding+++catalytic activity+++regulation of biological process+++negative regulation of biological process+++cellular process+++biological regulation+++metabolic process+++cell part+++cell+++organelle+++extracellular region part+++extracellular region+++cellular component organization or biogenesis+++localization+++synapse+++synapse part	12.2943	1.908826E-16	2.4099171971399402E-15
NM_010838	17762	Mapt	mRNA	GO:0030424///axon+++GO:0016020///membrane+++GO:0005856///cytoskeleton+++GO:0005829///cytosol+++GO:0030425///dendrite+++GO:0005874///microtubule+++GO:0005886///plasma membrane+++GO:0042995///cell projection+++GO:0005737///cytoplasm+++GO:0008017///microtubule binding+++GO:0015631///tubulin binding+++GO:1902474///positive regulation of protein localization to synapse+++GO:1900034///regulation of cel…	cellular_component+++molecular_function+++biological_process	cell part+++cell+++membrane+++organelle+++supramolecular complex+++organelle part+++binding+++regulation of biological process+++localization+++positive regulation of biological process+++biological regulation+++response to stimulus+++cellular process+++metabolic process+++negative regulation of biological process+++developmental process+++cellular component organization or biogenesis+++multicell…	12.2877	1.908826E-16	2.40868701990812E-15
NM_013659	20352	Sema4b	mRNA	GO:0016020///membrane+++GO:0005886///plasma membrane+++GO:0045202///synapse+++GO:0005515///protein binding+++GO:0007399///nervous system development+++GO:0016021///integral component of membrane+++GO:0030154///cell differentiation+++GO:0030215///semaphorin receptor binding+++GO:0071526///semaphorin-plexin signaling pathway+++GO:0048843///negative regulation of axon extension involved in axon guid…	cellular_component+++molecular_function+++biological_process	membrane+++cell part+++cell+++synapse+++binding+++developmental process+++multicellular organismal process+++membrane part+++cellular process+++regulation of biological process+++response to stimulus+++signaling+++biological regulation+++locomotion+++negative regulation of biological process+++localization+++growth+++cellular component organization or biogenesis+++molecular function regulator+++e…	12.2863	3.9345E-16	4.86790990990991E-15
NM_001359456	72580	Zup1	mRNA	GO:0006508///proteolysis+++GO:0005737///cytoplasm+++GO:0005634///nucleus+++GO:0004843///thiol-dependent ubiquitin-specific protease activity+++GO:0046872///metal ion binding+++GO:0016787///hydrolase activity+++GO:0010468///regulation of gene expression	biological_process+++cellular_component+++molecular_function	metabolic process+++cell part+++cell+++organelle+++catalytic activity+++binding+++regulation of biological process+++biological regulation	12.2805	3.9345E-16	4.870347521281921E-15
NM_001122734	100039934	Gm15085	mRNA	GO:0003674///molecular_function+++GO:0008150///biological_process+++GO:0005575///cellular_component	molecular_function+++biological_process+++cellular_component	molecular_function+++biological_process+++cellular_component	12.2787	3.9345E-16	4.8727875751503006E-15
NM_001360187	12339	Capn7	mRNA	GO:0004198///calcium-dependent cysteine-type endopeptidase activity+++GO:0006508///proteolysis+++GO:0005634///nucleus+++GO:0097264///self proteolysis+++GO:0090541///MIT domain binding+++GO:0004175///endopeptidase activity+++GO:0010634///positive regulation of epithelial cell migration+++GO:0005829///cytosol+++GO:0005813///centrosome+++GO:0016787///hydrolase activity+++GO:0008234///cysteine-type p…	molecular_function+++biological_process+++cellular_component	catalytic activity+++metabolic process+++organelle+++cell part+++cell+++binding+++regulation of biological process+++locomotion+++localization+++positive regulation of biological process+++multicellular organismal process+++cellular process+++biological regulation+++organelle part	12.2735	3.9345E-16	4.875230075187971E-15
NM_011717	22404	Wiz	mRNA	GO:0070984///SET domain binding+++GO:0050821///protein stabilization+++GO:0044877///protein-containing complex binding+++GO:1990226///histone methyltransferase binding+++GO:0005730///nucleolus+++GO:0005634///nucleus+++GO:0005515///protein binding+++GO:0030496///midbody+++GO:0001222///transcription corepressor binding+++GO:0000981///DNA-binding transcription factor activity, RNA polymerase II-spec…	molecular_function+++biological_process+++cellular_component	binding+++biological regulation+++membrane-enclosed lumen+++organelle+++cell part+++cell+++organelle part+++transcription regulator activity+++metabolic process+++regulation of biological process+++positive regulation of biological process+++cellular process	12.2372	8.10984E-16	9.793612349780171E-15
NM_001356457	213582	Map9	mRNA	GO:0005856///cytoskeleton+++GO:0005737///cytoplasm+++GO:0005819///spindle+++GO:1902412///regulation of mitotic cytokinesis+++GO:0090307///mitotic spindle assembly+++GO:0046602///regulation of mitotic centrosome separation+++GO:0060236///regulation of mitotic spindle organization+++GO:0000235///astral microtubule+++GO:0072686///mitotic spindle+++GO:0030424///axon+++GO:0051233///spindle midzone+++G…	cellular_component+++biological_process+++molecular_function	organelle+++cell part+++cell+++organelle part+++regulation of biological process+++cellular process+++biological regulation+++cellular component organization or biogenesis+++supramolecular complex+++binding	12.2336	8.10984E-16	9.798399061583581E-15
NM_001370757	67525	Trim62	mRNA	GO:0016567///protein ubiquitination+++GO:0045893///positive regulation of transcription, DNA-templated+++GO:0005737///cytoplasm+++GO:0032897///negative regulation of viral transcription+++GO:0004842///ubiquitin-protein transferase activity+++GO:0042802///identical protein binding+++GO:0003713///transcription coactivator activity+++GO:0051092///positive regulation of NF-kappaB transcription factor…	biological_process+++cellular_component+++molecular_function	metabolic process+++cellular process+++regulation of biological process+++positive regulation of biological process+++biological regulation+++cell part+++cell+++negative regulation of biological process+++multi-organism process+++catalytic activity+++binding+++transcription regulator activity+++immune system process+++response to stimulus+++signaling+++locomotion+++developmental process+++multice…	12.2288	8.10984E-16	9.788830312499999E-15
NM_021469	26903	Dysf	mRNA	GO:0016020///membrane+++GO:0030659///cytoplasmic vesicle membrane+++GO:0005886///plasma membrane+++GO:0046872///metal ion binding+++GO:0016021///integral component of membrane+++GO:0031410///cytoplasmic vesicle+++GO:0042383///sarcolemma+++GO:0006906///vesicle fusion+++GO:0001778///plasma membrane repair+++GO:0005515///protein binding+++GO:1902915///negative regulation of protein polyubiquitinatio…	cellular_component+++molecular_function+++biological_process	membrane+++organelle+++cell part+++cell+++organelle part+++binding+++membrane part+++localization+++cellular process+++cellular component organization or biogenesis+++response to stimulus+++metabolic process+++regulation of biological process+++negative regulation of biological process+++biological regulation+++immune system process+++locomotion+++positive regulation of biological process+++devel…	12.2255	1.67161E-15	1.9686612291567402E-14
NM_001364644	22634	Plagl1	mRNA	GO:0035914///skeletal muscle cell differentiation+++GO:0045944///positive regulation of transcription by RNA polymerase II+++GO:0043231///intracellular membrane-bounded organelle+++GO:0005794///Golgi apparatus+++GO:0003677///DNA binding+++GO:0001228///DNA-binding transcription activator activity, RNA polymerase II-specific+++GO:0000977///RNA polymerase II regulatory region sequence-specific DNA b…	biological_process+++cellular_component+++molecular_function	developmental process+++multicellular organismal process+++cellular process+++metabolic process+++regulation of biological process+++positive regulation of biological process+++biological regulation+++organelle+++cell part+++cell+++binding+++transcription regulator activity+++membrane-enclosed lumen+++organelle part	12.2219	1.67161E-15	1.96678720609234E-14
NM_001360179	15381	Hnrnpc	mRNA	GO:0003723///RNA binding+++GO:0003676///nucleic acid binding+++GO:0043086///negative regulation of catalytic activity+++GO:0005634///nucleus+++GO:0090367///negative regulation of mRNA modification+++GO:0070034///telomerase RNA binding+++GO:0071013///catalytic step 2 spliceosome+++GO:0032991///protein-containing complex+++GO:0005697///telomerase holoenzyme complex+++GO:0005681///spliceosomal compl…	molecular_function+++biological_process+++cellular_component	binding+++biological regulation+++organelle+++cell part+++cell+++metabolic process+++regulation of biological process+++negative regulation of biological process+++cellular process+++protein-containing complex+++organelle part+++membrane-enclosed lumen+++molecular function regulator+++positive regulation of biological process+++cellular component organization or biogenesis	12.2201	1.67161E-15	1.96772377142857E-14
NM_001177406_2	100303732	Zfp967	mRNA	GO:0005575///cellular_component+++GO:0006357///regulation of transcription by RNA polymerase II+++GO:0000978///RNA polymerase II proximal promoter sequence-specific DNA binding+++GO:0003700///DNA-binding transcription factor activity+++GO:0006355///regulation of transcription, DNA-templated+++GO:0046872///metal ion binding	cellular_component+++biological_process+++molecular_function	cellular_component+++metabolic process+++regulation of biological process+++cellular process+++biological regulation+++binding+++transcription regulator activity	12.2177	1.67161E-15	1.96959958055291E-14
NM_001164254	22003	Tpm1	mRNA	GO:0005856///cytoskeleton+++GO:0003779///actin binding+++GO:1904706///negative regulation of vascular smooth muscle cell proliferation+++GO:1904753///negative regulation of vascular associated smooth muscle cell migration+++GO:0034614///cellular response to reactive oxygen species+++GO:0045214///sarcomere organization+++GO:0055010///ventricular cardiac muscle tissue morphogenesis+++GO:0060048///c…	cellular_component+++molecular_function+++biological_process	organelle+++cell part+++cell+++binding+++regulation of biological process+++cell proliferation+++negative regulation of biological process+++cellular process+++biological regulation+++locomotion+++localization+++response to stimulus+++developmental process+++cellular component organization or biogenesis+++multicellular organismal process+++membrane+++membrane part+++organelle part+++positive regu…	12.2116	1.67161E-15	1.96491674750357E-14
NM_001361504	11668	Aldh1a1	mRNA	GO:0051287///NAD binding+++GO:0042572///retinol metabolic process+++GO:0120163///negative regulation of cold-induced thermogenesis+++GO:0005829///cytosol+++GO:0110095///cellular detoxification of aldehyde+++GO:0042493///response to drug+++GO:0042573///retinoic acid metabolic process+++GO:0042904///9-cis-retinoic acid biosynthetic process+++GO:0042905///9-cis-retinoic acid metabolic process+++GO:0…	molecular_function+++biological_process+++cellular_component	binding+++metabolic process+++cellular process+++biological regulation+++regulation of biological process+++negative regulation of biological process+++multicellular organismal process+++cell part+++cell+++response to stimulus+++detoxification+++positive regulation of biological process+++developmental process+++catalytic activity+++organelle+++synapse	12.2018	1.67161E-15	1.96585153187441E-14
NM_001256522	109299	Tmem250-ps	mRNA	GO:0005634///nucleus+++GO:0005737///cytoplasm+++GO:0005654///nucleoplasm+++GO:0008284///positive regulation of cell proliferation+++GO:0048524///positive regulation of viral process+++GO:0003674///molecular_function+++GO:0016021///integral component of membrane+++GO:0016020///membrane	cellular_component+++biological_process+++molecular_function	organelle+++cell part+++cell+++membrane-enclosed lumen+++organelle part+++regulation of biological process+++cell proliferation+++positive regulation of biological process+++cellular process+++biological regulation+++multi-organism process+++molecular_function+++membrane+++membrane part	12.2009	1.67161E-15	1.9630498432304E-14
NM_001285469	74051	Steap2	mRNA	GO:0016020///membrane+++GO:0010008///endosome membrane+++GO:0005768///endosome+++GO:0055072///iron ion homeostasis+++GO:0016021///integral component of membrane+++GO:0045055///regulated exocytosis+++GO:0005886///plasma membrane+++GO:0009725///response to hormone+++GO:0006893///Golgi to plasma membrane transport+++GO:0006897///endocytosis+++GO:0005829///cytosol+++GO:0030173///integral component of…	cellular_component+++biological_process+++molecular_function	membrane+++organelle+++cell part+++cell+++organelle part+++biological regulation+++membrane part+++localization+++cellular process+++response to stimulus+++catalytic activity+++binding	12.1991	1.67161E-15	1.96398285171103E-14
NM_001127262	22061	Trp63	mRNA	GO:0005737///cytoplasm+++GO:0005634///nucleus+++GO:0006915///apoptotic process+++GO:0007049///cell cycle+++GO:0046872///metal ion binding+++GO:0003677///DNA binding+++GO:0051262///protein tetramerization+++GO:0003700///DNA-binding transcription factor activity+++GO:0000976///transcription regulatory region sequence-specific DNA binding+++GO:0006355///regulation of transcription, DNA-templated+++G…	cellular_component+++biological_process+++molecular_function	cell part+++cell+++organelle+++cellular process+++binding+++cellular component organization or biogenesis+++transcription regulator activity+++metabolic process+++regulation of biological process+++biological regulation+++developmental process+++multicellular organismal process+++organelle part+++negative regulation of biological process+++cell proliferation+++positive regulation of biological pr…	12.1975	3.44554E-15	3.9578879553903304E-14
NM_001368221	214048	Larp1b	mRNA	GO:0003674///molecular_function+++GO:0008150///biological_process+++GO:0005575///cellular_component+++GO:0003723///RNA binding+++GO:0005829///cytosol+++GO:0010494///cytoplasmic stress granule+++GO:0045727///positive regulation of translation	molecular_function+++biological_process+++cellular_component	molecular_function+++biological_process+++cellular_component+++binding+++cell part+++cell+++organelle+++protein-containing complex+++metabolic process+++regulation of biological process+++positive regulation of biological process+++cellular process+++biological regulation	12.183	3.44554E-15	3.9542130362117E-14
NM_001205312	54721	Tyk2	mRNA	GO:0018108///peptidyl-tyrosine phosphorylation+++GO:0005856///cytoskeleton+++GO:0000166///nucleotide binding+++GO:0004715///non-membrane spanning protein tyrosine kinase activity+++GO:0005524///ATP binding+++GO:0004714///transmembrane receptor protein tyrosine kinase activity+++GO:0016740///transferase activity+++GO:0004713///protein tyrosine kinase activity+++GO:0016310///phosphorylation+++GO:00…	biological_process+++cellular_component+++molecular_function	metabolic process+++cellular process+++organelle+++cell part+++cell+++binding+++catalytic activity+++molecular transducer activity+++regulation of biological process+++response to stimulus+++signaling+++biological regulation+++membrane	12.1827	3.44554E-15	3.9560496423594997E-14
NM_001290698	20975	Synj2	mRNA	GO:0003723///RNA binding+++GO:0004439///phosphatidylinositol-4,5-bisphosphate 5-phosphatase activity+++GO:0016787///hydrolase activity+++GO:0046856///phosphatidylinositol dephosphorylation+++GO:0003824///catalytic activity+++GO:0003676///nucleic acid binding+++GO:0016791///phosphatase activity+++GO:0034595///phosphatidylinositol phosphate 5-phosphatase activity+++GO:0045121///membrane raft+++GO:0…	molecular_function+++biological_process+++cellular_component	binding+++catalytic activity+++metabolic process+++cellular process+++membrane+++membrane part+++cell part+++cell+++synapse+++synapse part+++organelle+++localization+++cellular component organization or biogenesis+++supramolecular complex+++organelle part+++cell junction+++developmental process+++multicellular organismal process	12.1815	3.44554E-15	3.95237813457077E-14
NM_001039515	11861	Arl4a	mRNA	GO:0000166///nucleotide binding+++GO:0005525///GTP binding+++GO:0003924///GTPase activity+++GO:0005634///nucleus+++GO:0005730///nucleolus+++GO:0005737///cytoplasm+++GO:0005886///plasma membrane+++GO:0005654///nucleoplasm+++GO:0005829///cytosol+++GO:0050873///brown fat cell differentiation+++GO:0016020///membrane+++GO:0006886///intracellular protein transport+++GO:0016192///vesicle-mediated transp…	molecular_function+++cellular_component+++biological_process	binding+++catalytic activity+++organelle+++cell part+++cell+++membrane-enclosed lumen+++organelle part+++membrane+++developmental process+++cellular process+++localization	12.1755	3.44554E-15	3.94871343532684E-14
NM_001042779	20347	Sema3b	mRNA	GO:0005576///extracellular region+++GO:0007399///nervous system development+++GO:0030154///cell differentiation+++GO:0030215///semaphorin receptor binding+++GO:0030335///positive regulation of cell migration+++GO:0001755///neural crest cell migration+++GO:0005887///integral component of plasma membrane+++GO:0005615///extracellular space+++GO:0007411///axon guidance+++GO:0045499///chemorepellent a…	cellular_component+++biological_process+++molecular_function	extracellular region+++developmental process+++multicellular organismal process+++cellular process+++binding+++regulation of biological process+++locomotion+++localization+++positive regulation of biological process+++biological regulation+++membrane+++cell part+++membrane part+++cell+++extracellular region part+++response to stimulus+++cellular component organization or biogenesis+++molecular fu…	12.1746	3.44554E-15	3.9505449350649404E-14
NM_001369166	76580	Mib2	mRNA	GO:0016567///protein ubiquitination+++GO:0005737///cytoplasm+++GO:0005768///endosome+++GO:0061630///ubiquitin protein ligase activity+++GO:0000151///ubiquitin ligase complex+++GO:0005769///early endosome+++GO:0007219///Notch signaling pathway+++GO:0046872///metal ion binding+++GO:0003779///actin binding+++GO:0016740///transferase activity+++GO:0004842///ubiquitin-protein transferase activity+++GO…	biological_process+++cellular_component+++molecular_function	metabolic process+++cellular process+++cell part+++cell+++organelle+++catalytic activity+++protein-containing complex+++regulation of biological process+++response to stimulus+++signaling+++biological regulation+++binding	12.1583	7.102E-15	7.98369440654843E-14
NM_001311139	19347	Dennd5a	mRNA	GO:0050790///regulation of catalytic activity+++GO:0005829///cytosol+++GO:0000139///Golgi membrane+++GO:0042147///retrograde transport, endosome to Golgi+++GO:0030904///retromer complex+++GO:0005085///guanyl-nucleotide exchange factor activity+++GO:0010977///negative regulation of neuron projection development+++GO:0005802///trans-Golgi network+++GO:0005515///protein binding+++GO:0031267///small …	biological_process+++cellular_component+++molecular_function	biological regulation+++cell part+++cell+++membrane+++organelle+++organelle part+++localization+++membrane part+++protein-containing complex+++binding+++molecular function regulator+++developmental process+++regulation of biological process+++negative regulation of biological process+++cellular process+++multicellular organismal process+++cellular component organization or biogenesis	12.1545	7.102E-15	7.994601092896171E-14
NM_001369054	16975	Lrp8	mRNA	GO:0016021///integral component of membrane+++GO:0016020///membrane+++GO:0006897///endocytosis+++GO:0005509///calcium ion binding+++GO:0021517///ventral spinal cord development+++GO:0005576///extracellular region+++GO:0005886///plasma membrane+++GO:1900006///positive regulation of dendrite development+++GO:0038026///reelin-mediated signaling pathway+++GO:0050731///positive regulation of peptidyl-…	cellular_component+++biological_process+++molecular_function	membrane+++membrane part+++localization+++binding+++developmental process+++multicellular organismal process+++extracellular region+++cell part+++cell+++regulation of biological process+++positive regulation of biological process+++cellular process+++cellular component organization or biogenesis+++biological regulation+++response to stimulus+++signaling+++metabolic process+++molecular transducer …	12.1453	7.102E-15	7.990962221210741E-14
NM_001291246	16882	Lig3	mRNA	GO:0006266///DNA ligation+++GO:0006260///DNA replication+++GO:0006281///DNA repair+++GO:0006974///cellular response to DNA damage stimulus+++GO:0046872///metal ion binding+++GO:0016874///ligase activity+++GO:0000166///nucleotide binding+++GO:0005634///nucleus+++GO:0005524///ATP binding+++GO:0003910///DNA ligase (ATP) activity+++GO:0003677///DNA binding+++GO:0006310///DNA recombination+++GO:000827…	biological_process+++molecular_function+++cellular_component	metabolic process+++cellular process+++response to stimulus+++binding+++catalytic activity+++organelle+++cell part+++cell+++regulation of biological process+++negative regulation of biological process+++cellular component organization or biogenesis+++biological regulation+++membrane-enclosed lumen+++organelle part+++protein-containing complex	12.1389	7.102E-15	7.987326660600551E-14
NM_001359868	67725	Nudt13	mRNA	GO:0000210///NAD+ diphosphatase activity+++GO:0016787///hydrolase activity+++GO:0046872///metal ion binding+++GO:0005739///mitochondrion+++GO:0006734///NADH metabolic process+++GO:0006742///NADP catabolic process+++GO:0035529///NADH pyrophosphatase activity	molecular_function+++cellular_component+++biological_process	catalytic activity+++binding+++organelle+++cell part+++cell+++metabolic process+++cellular process	12.1338	1.463872E-14	1.6104546435246998E-13
NM_001290720	211484	Tsga10	mRNA	GO:0007283///spermatogenesis+++GO:0005814///centriole+++GO:0005737///cytoplasm+++GO:0005515///protein binding+++GO:0031514///motile cilium+++GO:0035686///sperm fibrous sheath+++GO:0043005///neuron projection+++GO:0097228///sperm principal piece+++GO:0030031///cell projection assembly+++GO:0005198///structural molecule activity+++GO:0005856///cytoskeleton	biological_process+++cellular_component+++molecular_function	reproduction+++reproductive process+++multicellular organismal process+++multi-organism process+++organelle+++cell part+++cell+++organelle part+++binding+++cellular process+++cellular component organization or biogenesis+++structural molecule activity	12.1299	1.463872E-14	1.60973824911032E-13
NM_001363076	319876	Cobll1	mRNA	GO:0003785///actin monomer binding	molecular_function	binding	12.1286	1.463872E-14	1.60902249177412E-13
NM_001310507	219024	Pip4p1	mRNA	GO:0016020///membrane+++GO:0031902///late endosome membrane+++GO:0010008///endosome membrane+++GO:0005765///lysosomal membrane+++GO:0030670///phagocytic vesicle membrane+++GO:0005768///endosome+++GO:0016787///hydrolase activity+++GO:0016021///integral component of membrane+++GO:0005764///lysosome+++GO:0046856///phosphatidylinositol dephosphorylation+++GO:0034597///phosphatidylinositol-4,5-bisphos…	cellular_component+++molecular_function+++biological_process	membrane+++organelle+++cell part+++cell+++organelle part+++catalytic activity+++membrane part+++metabolic process+++cellular process+++localization+++response to stimulus+++regulation of biological process+++signaling+++positive regulation of biological process+++biological regulation+++cellular component organization or biogenesis+++binding	12.1225	1.463872E-14	1.61188934699332E-13
NM_001361054	218544	Sgtb	mRNA	GO:0046982///protein heterodimerization activity+++GO:0042803///protein homodimerization activity+++GO:1903646///positive regulation of chaperone-mediated protein folding+++GO:0060090///molecular adaptor activity+++GO:0006620///posttranslational protein targeting to endoplasmic reticulum membrane+++GO:0016020///membrane+++GO:0072380///TRC complex+++GO:0030433///ubiquitin-dependent ERAD pathway	molecular_function+++biological_process+++cellular_component	binding+++regulation of biological process+++cellular process+++positive regulation of biological process+++biological regulation+++localization+++membrane+++cell part+++protein-containing complex+++cell+++metabolic process+++response to stimulus	12.1209	1.463872E-14	1.61260765775401E-13
NM_001024645	268747	Carmil3	mRNA	GO:0005737///cytoplasm+++GO:0005886///plasma membrane+++GO:0003674///molecular_function+++GO:0008150///biological_process+++GO:0016020///membrane	cellular_component+++molecular_function+++biological_process	cell part+++cell+++membrane+++molecular_function+++biological_process	12.116	1.463872E-14	1.60830737066667E-13
NM_001289927	13655	Egr3	mRNA	GO:0005634///nucleus+++GO:0046872///metal ion binding+++GO:0003677///DNA binding+++GO:0045202///synapse+++GO:0035767///endothelial cell chemotaxis+++GO:0035924///cellular response to vascular endothelial growth factor stimulus+++GO:0043066///negative regulation of apoptotic process+++GO:0044344///cellular response to fibroblast growth factor stimulus+++GO:1990837///sequence-specific double-strand…	cellular_component+++molecular_function+++biological_process	organelle+++cell part+++cell+++binding+++synapse+++locomotion+++response to stimulus+++localization+++multicellular organismal process+++cellular process+++regulation of biological process+++negative regulation of biological process+++biological regulation+++cell proliferation+++positive regulation of biological process+++developmental process+++membrane-enclosed lumen+++organelle part+++immune s…	12.1079	1.463872E-14	1.61117167586821E-13
NM_001359981	26942	Spag1	mRNA	GO:0005737///cytoplasm+++GO:0005829///cytosol+++GO:0007338///single fertilization+++GO:0016787///hydrolase activity+++GO:0000166///nucleotide binding+++GO:0005525///GTP binding+++GO:0070286///axonemal dynein complex assembly	cellular_component+++biological_process+++molecular_function	cell part+++cell+++reproduction+++reproductive process+++multi-organism process+++catalytic activity+++binding+++cellular process+++cellular component organization or biogenesis	12.1049	1.463872E-14	1.60759288494003E-13
NM_001360182	15381	Hnrnpc	mRNA	GO:0003723///RNA binding+++GO:0003676///nucleic acid binding+++GO:0043086///negative regulation of catalytic activity+++GO:0005634///nucleus+++GO:0090367///negative regulation of mRNA modification+++GO:0070034///telomerase RNA binding+++GO:0071013///catalytic step 2 spliceosome+++GO:0032991///protein-containing complex+++GO:0005697///telomerase holoenzyme complex+++GO:0005681///spliceosomal compl…	molecular_function+++biological_process+++cellular_component	binding+++biological regulation+++organelle+++cell part+++cell+++metabolic process+++regulation of biological process+++negative regulation of biological process+++cellular process+++protein-containing complex+++organelle part+++membrane-enclosed lumen+++molecular function regulator+++positive regulation of biological process+++cellular component organization or biogenesis	12.1023	3.01736E-14	3.20813501935484E-13
NM_001284250	15184	Hdac5	mRNA	GO:0070932///histone H3 deacetylation+++GO:0004407///histone deacetylase activity+++GO:0005634///nucleus+++GO:0032041///NAD-dependent histone deacetylase activity (H3-K14 specific)+++GO:0040029///regulation of gene expression, epigenetic+++GO:0000118///histone deacetylase complex+++GO:0006325///chromatin organization+++GO:0005737///cytoplasm+++GO:0016575///histone deacetylation+++GO:0046872///met…	biological_process+++molecular_function+++cellular_component	metabolic process+++cellular process+++cellular component organization or biogenesis+++catalytic activity+++organelle+++cell part+++cell+++regulation of biological process+++biological regulation+++membrane-enclosed lumen+++protein-containing complex+++organelle part+++binding+++immune system process+++developmental process+++negative regulation of biological process+++multicellular organismal pr…	12.0825	3.01736E-14	3.20951545611016E-13
NM_146124	228359	Arhgap1	mRNA	GO:0007165///signal transduction+++GO:0016021///integral component of membrane+++GO:0016020///membrane+++GO:0005737///cytoplasm+++GO:0043087///regulation of GTPase activity+++GO:2001136///negative regulation of endocytic recycling+++GO:0031252///cell leading edge+++GO:0010008///endosome membrane+++GO:0005886///plasma membrane+++GO:0005096///GTPase activator activity+++GO:0031267///small GTPase bi…	biological_process+++cellular_component+++molecular_function	regulation of biological process+++response to stimulus+++signaling+++cellular process+++biological regulation+++membrane+++membrane part+++cell part+++cell+++negative regulation of biological process+++localization+++organelle+++organelle part+++molecular function regulator+++binding	12.0668	6.2194E-14	6.451681409987409E-13
NM_153588	239719	Mrtfb	mRNA	GO:1902895///positive regulation of pri-miRNA transcription by RNA polymerase II+++GO:0045844///positive regulation of striated muscle tissue development+++GO:0045944///positive regulation of transcription by RNA polymerase II+++GO:0003713///transcription coactivator activity+++GO:0005634///nucleus+++GO:0005515///protein binding+++GO:0045893///positive regulation of transcription, DNA-templated++…	biological_process+++molecular_function+++cellular_component	metabolic process+++regulation of biological process+++positive regulation of biological process+++cellular process+++biological regulation+++developmental process+++multicellular organismal process+++transcription regulator activity+++organelle+++cell part+++cell+++binding+++cellular component organization or biogenesis+++locomotion+++localization	12.06	6.2194E-14	6.4598137815126E-13
NM_009166	20411	Sorbs1	mRNA	GO:0043149///stress fiber assembly+++GO:0046326///positive regulation of glucose import+++GO:0046628///positive regulation of insulin receptor signaling pathway+++GO:0048041///focal adhesion assembly+++GO:0008286///insulin receptor signaling pathway+++GO:0045121///membrane raft+++GO:0001725///stress fiber+++GO:0030055///cell-substrate junction+++GO:0005912///adherens junction+++GO:0005634///nucle…	biological_process+++cellular_component+++molecular_function	cellular process+++cellular component organization or biogenesis+++regulation of biological process+++localization+++positive regulation of biological process+++biological regulation+++response to stimulus+++signaling+++biological adhesion+++membrane+++membrane part+++organelle+++cell part+++cell+++organelle part+++cell junction+++binding+++membrane-enclosed lumen+++metabolic process+++protein-co…	12.0583	6.2194E-14	6.46252912988651E-13
NM_001170960	68857	Dtwd2	mRNA	GO:0005737///cytoplasm+++GO:0005634///nucleus+++GO:0016432///tRNA-uridine aminocarboxypropyltransferase activity+++GO:0006400///tRNA modification+++GO:0008033///tRNA processing+++GO:0016740///transferase activity	cellular_component+++molecular_function+++biological_process	cell part+++cell+++organelle+++catalytic activity+++metabolic process+++cellular process	12.0546	6.2194E-14	6.45710071398572E-13
NM_001347539	13865	Nr2f1	mRNA	GO:0005634///nucleus+++GO:0045944///positive regulation of transcription by RNA polymerase II+++GO:0044323///retinoic acid-responsive element binding+++GO:0043565///sequence-specific DNA binding+++GO:1990837///sequence-specific double-stranded DNA binding+++GO:0003700///DNA-binding transcription factor activity+++GO:0001227///DNA-binding transcription repressor activity, RNA polymerase II-specifi…	cellular_component+++biological_process+++molecular_function	organelle+++cell part+++cell+++metabolic process+++regulation of biological process+++positive regulation of biological process+++cellular process+++biological regulation+++binding+++transcription regulator activity+++developmental process+++negative regulation of biological process+++multicellular organismal process+++cellular component organization or biogenesis+++membrane-enclosed lumen+++orga…	12.0434	6.2194E-14	6.45438992443325E-13
NM_001357123	74011	Slc25a27	mRNA	GO:0016021///integral component of membrane+++GO:0016020///membrane+++GO:0035356///cellular triglyceride homeostasis+++GO:0070997///neuron death+++GO:0043066///negative regulation of apoptotic process+++GO:0046324///regulation of glucose import+++GO:0048839///inner ear development+++GO:0051562///negative regulation of mitochondrial calcium ion concentration+++GO:0043025///neuronal cell body+++GO:…	cellular_component+++biological_process	membrane+++membrane part+++cellular process+++biological regulation+++regulation of biological process+++negative regulation of biological process+++localization+++developmental process+++multicellular organismal process+++cell part+++cell+++organelle+++cell proliferation+++positive regulation of biological process+++organelle part+++response to stimulus	12.0147	1.281952E-13	1.30036329257284E-12
NM_001363026	68729	Trim37	mRNA	GO:0008270///zinc ion binding+++GO:0016567///protein ubiquitination+++GO:0045893///positive regulation of transcription, DNA-templated+++GO:0005777///peroxisome+++GO:0048471///perinuclear region of cytoplasm+++GO:0005164///tumor necrosis factor receptor binding+++GO:0000122///negative regulation of transcription by RNA polymerase II+++GO:0005737///cytoplasm+++GO:0032088///negative regulation of N…	molecular_function+++biological_process+++cellular_component	binding+++metabolic process+++cellular process+++regulation of biological process+++positive regulation of biological process+++biological regulation+++organelle+++cell part+++cell+++negative regulation of biological process+++catalytic activity+++transcription regulator activity+++membrane-enclosed lumen+++protein-containing complex+++organelle part+++cellular component organization or biogenesis	12.0126	1.281952E-13	1.3019660410846299E-12
NM_023505	69367	Glrx2	mRNA	GO:0042542///response to hydrogen peroxide+++GO:0005739///mitochondrion+++GO:0010033///response to organic substance+++GO:0005634///nucleus+++GO:0015035///protein disulfide oxidoreductase activity+++GO:0043231///intracellular membrane-bounded organelle+++GO:0043025///neuronal cell body+++GO:0030425///dendrite+++GO:0005759///mitochondrial matrix+++GO:0005654///nucleoplasm+++GO:0051537///2 iron, 2 …	biological_process+++cellular_component+++molecular_function	response to stimulus+++organelle+++cell part+++cell+++catalytic activity+++membrane-enclosed lumen+++organelle part+++binding	12.0053	1.281952E-13	1.3014313527720699E-12
NM_001358043	229096	Ythdf3	mRNA	GO:0003723///RNA binding+++GO:0005829///cytosol+++GO:0000932///P-body+++GO:0010494///cytoplasmic stress granule+++GO:1901163///regulation of trophoblast cell migration+++GO:0070925///organelle assembly+++GO:0043488///regulation of mRNA stability+++GO:0045727///positive regulation of translation+++GO:0061157///mRNA destabilization+++GO:1990247///N6-methyladenosine-containing RNA binding+++GO:00430…	molecular_function+++cellular_component+++biological_process	binding+++cell part+++cell+++organelle+++protein-containing complex+++reproduction+++developmental process+++regulation of biological process+++reproductive process+++locomotion+++localization+++multicellular organismal process+++cellular process+++multi-organism process+++biological regulation+++cellular component organization or biogenesis+++metabolic process+++negative regulation of biological…	12.0042	1.281952E-13	1.29982991960623E-12
NM_001361642	72047	Ddx42	mRNA	GO:0016607///nuclear speck+++GO:0005737///cytoplasm+++GO:0015030///Cajal body+++GO:0042981///regulation of apoptotic process+++GO:0003724///RNA helicase activity+++GO:0003723///RNA binding+++GO:0008104///protein localization+++GO:0005829///cytosol+++GO:0005634///nucleus+++GO:0016787///hydrolase activity+++GO:0000166///nucleotide binding+++GO:0004386///helicase activity+++GO:0005524///ATP binding+…	cellular_component+++biological_process+++molecular_function	membrane-enclosed lumen+++organelle+++cell part+++cell+++organelle part+++regulation of biological process+++cellular process+++biological regulation+++catalytic activity+++binding+++localization	12.0042	1.281952E-13	1.2987644852458999E-12
NM_001038641	74243	Slx4ip	mRNA	GO:0003674///molecular_function+++GO:0008150///biological_process+++GO:0005575///cellular_component	molecular_function+++biological_process+++cellular_component	molecular_function+++biological_process+++cellular_component	12.0035	1.281952E-13	1.3008971034482799E-12
NM_001316743	241201	Cdh7	mRNA	GO:0005509///calcium ion binding+++GO:0016020///membrane+++GO:0005886///plasma membrane+++GO:0007155///cell adhesion+++GO:0046872///metal ion binding+++GO:0016021///integral component of membrane+++GO:0098609///cell-cell adhesion+++GO:0007156///homophilic cell adhesion via plasma membrane adhesion molecules+++GO:0098742///cell-cell adhesion via plasma-membrane adhesion molecules+++GO:0016342///ca…	molecular_function+++cellular_component+++biological_process	binding+++membrane+++cell part+++cell+++biological adhesion+++membrane part+++protein-containing complex+++cellular process+++cellular component organization or biogenesis+++cell junction+++developmental process+++multicellular organismal process	12.0014	1.281952E-13	1.2982324227775499E-12
NM_001374746	100043914	Zfp968	mRNA	GO:0005575///cellular_component+++GO:0006355///regulation of transcription, DNA-templated	cellular_component+++biological_process	cellular_component+++metabolic process+++regulation of biological process+++cellular process+++biological regulation	11.9968	2.64238E-13	2.61907111467522E-12
NM_001039376	83679	Pde4dip	mRNA	GO:0005815///microtubule organizing center+++GO:0005737///cytoplasm+++GO:1903358///regulation of Golgi organization+++GO:0060090///molecular adaptor activity+++GO:0005794///Golgi apparatus+++GO:0005634///nucleus+++GO:0005813///centrosome+++GO:0005515///protein binding+++GO:0034622///cellular protein-containing complex assembly+++GO:0030016///myofibril+++GO:0019899///enzyme binding+++GO:0005856///…	cellular_component+++biological_process+++molecular_function	organelle+++cell part+++cell+++organelle part+++regulation of biological process+++cellular process+++cellular component organization or biogenesis+++biological regulation+++binding+++supramolecular complex+++positive regulation of biological process	11.9809	2.64238E-13	2.6169725E-12
NM_001356614	27784	Commd8	mRNA	GO:0005737///cytoplasm+++GO:0005634///nucleus+++GO:0005829///cytosol+++GO:0005654///nucleoplasm+++GO:0003674///molecular_function+++GO:0008150///biological_process	cellular_component+++molecular_function+++biological_process	cell part+++cell+++organelle+++membrane-enclosed lumen+++organelle part+++molecular_function+++biological_process	11.9658	2.64238E-13	2.61802138677355E-12
NM_001256117	77053	Sun1	mRNA	GO:0002081///outer acrosomal membrane+++GO:0005637///nuclear inner membrane+++GO:0090292///nuclear matrix anchoring at nuclear membrane+++GO:0034993///meiotic nuclear membrane microtubule tethering complex+++GO:0043231///intracellular membrane-bounded organelle+++GO:0005635///nuclear envelope+++GO:0009612///response to mechanical stimulus+++GO:0006998///nuclear envelope organization+++GO:0005634/…	cellular_component+++biological_process+++molecular_function	membrane+++organelle+++membrane part+++cell part+++cell+++organelle part+++localization+++cellular process+++biological regulation+++cellular component organization or biogenesis+++protein-containing complex+++response to stimulus+++multicellular organismal process+++binding+++membrane-enclosed lumen+++reproduction+++reproductive process+++multi-organism process+++developmental process+++locomoti…	11.9567	5.4465E-13	5.2757633228840094E-12
NM_001357685	101437	Dhx32	mRNA	GO:0004386///helicase activity+++GO:0005634///nucleus+++GO:0005739///mitochondrion+++GO:0003724///RNA helicase activity+++GO:0016787///hydrolase activity+++GO:0000166///nucleotide binding+++GO:0005524///ATP binding+++GO:0005681///spliceosomal complex+++GO:0003723///RNA binding+++GO:0005622///intracellular	molecular_function+++cellular_component	catalytic activity+++organelle+++cell part+++cell+++binding+++protein-containing complex+++organelle part	11.9524	5.4465E-13	5.27369682726204E-12
NM_001363422	67211	Armc10	mRNA	GO:0016021///integral component of membrane+++GO:0016020///membrane+++GO:0005789///endoplasmic reticulum membrane+++GO:0005739///mitochondrion+++GO:0005783///endoplasmic reticulum+++GO:1902254///negative regulation of intrinsic apoptotic signaling pathway by p53 class mediator+++GO:0040010///positive regulation of growth rate+++GO:0043066///negative regulation of apoptotic process+++GO:0050692///…	cellular_component+++biological_process+++molecular_function	membrane+++membrane part+++organelle+++cell part+++cell+++organelle part+++regulation of biological process+++negative regulation of biological process+++response to stimulus+++signaling+++cellular process+++biological regulation+++positive regulation of biological process+++growth+++binding	11.9513	5.4465E-13	5.2799011764705894E-12
NM_001358843	213326	Scyl2	mRNA	GO:0030136///clathrin-coated vesicle+++GO:0005794///Golgi apparatus+++GO:0010008///endosome membrane+++GO:0005515///protein binding+++GO:0090090///negative regulation of canonical Wnt signaling pathway+++GO:2000286///receptor internalization involved in canonical Wnt signaling pathway+++GO:2000370///positive regulation of clathrin-dependent endocytosis+++GO:0005102///signaling receptor binding+++…	cellular_component+++molecular_function+++biological_process	organelle+++cell part+++cell+++membrane+++organelle part+++binding+++regulation of biological process+++negative regulation of biological process+++response to stimulus+++signaling+++cellular process+++biological regulation+++metabolic process+++localization+++positive regulation of biological process+++cellular component organization or biogenesis+++catalytic activity+++developmental process+++m…	11.9498	5.4465E-13	5.27163194988254E-12
NM_001310584	218989	Tmem260	mRNA	GO:0016021///integral component of membrane+++GO:0016020///membrane+++GO:0003674///molecular_function+++GO:0008150///biological_process+++GO:0005575///cellular_component	cellular_component+++molecular_function+++biological_process	membrane+++membrane part+++molecular_function+++biological_process+++cellular_component	11.948	5.4465E-13	5.281972538250289E-12
NM_001359115	110829	Lims1	mRNA	GO:0005886///plasma membrane+++GO:0005925///focal adhesion+++GO:0046872///metal ion binding+++GO:0016020///membrane+++GO:0030054///cell junction+++GO:0032991///protein-containing complex+++GO:0044877///protein-containing complex binding+++GO:1900026///positive regulation of substrate adhesion-dependent cell spreading+++GO:1901224///positive regulation of NIK/NF-kappaB signaling+++GO:0098609///cel…	cellular_component+++molecular_function+++biological_process	membrane+++cell part+++cell+++cell junction+++binding+++protein-containing complex+++developmental process+++biological adhesion+++regulation of biological process+++positive regulation of biological process+++cellular process+++cellular component organization or biogenesis+++biological regulation+++response to stimulus+++signaling+++cell proliferation+++negative regulation of biological process+…	11.9281	1.12264E-12	1.0596281328751399E-11
NM_001166667	269400	Rtel1	mRNA	GO:0032508///DNA duplex unwinding+++GO:0000166///nucleotide binding+++GO:0016787///hydrolase activity+++GO:0004386///helicase activity+++GO:0005524///ATP binding+++GO:0003677///DNA binding+++GO:0003676///nucleic acid binding+++GO:0003678///DNA helicase activity+++GO:0016818///hydrolase activity, acting on acid anhydrides, in phosphorus-containing anhydrides+++GO:0006139///nucleobase-containing co…	biological_process+++molecular_function+++cellular_component	cellular process+++cellular component organization or biogenesis+++binding+++catalytic activity+++metabolic process+++response to stimulus+++regulation of biological process+++biological regulation+++organelle+++cell part+++cell+++negative regulation of biological process+++positive regulation of biological process+++organelle part	11.9196	1.12264E-12	1.06003288006112E-11
NM_001355743	14236	Foxn2	mRNA	GO:0003677///DNA binding+++GO:0005634///nucleus+++GO:0035914///skeletal muscle cell differentiation+++GO:0043231///intracellular membrane-bounded organelle+++GO:1990837///sequence-specific double-stranded DNA binding+++GO:0005654///nucleoplasm+++GO:0043565///sequence-specific DNA binding+++GO:0003700///DNA-binding transcription factor activity+++GO:0006355///regulation of transcription, DNA-templ…	molecular_function+++cellular_component+++biological_process	binding+++organelle+++cell part+++cell+++developmental process+++multicellular organismal process+++cellular process+++membrane-enclosed lumen+++organelle part+++transcription regulator activity+++metabolic process+++regulation of biological process+++biological regulation	11.9091	1.12264E-12	1.06084330275229E-11
NM_026174_2	67464	Entpd4	mRNA	GO:0017110///nucleoside-diphosphatase activity+++GO:0017111///nucleoside-triphosphatase activity+++GO:0004382///guanosine-diphosphatase activity+++GO:0045134///uridine-diphosphatase activity+++GO:0000139///Golgi membrane+++GO:0005765///lysosomal membrane+++GO:0000421///autophagosome membrane+++GO:0005794///Golgi apparatus+++GO:0016787///hydrolase activity+++GO:0016021///integral component of memb…	molecular_function+++cellular_component+++biological_process	catalytic activity+++membrane+++organelle+++cell part+++cell+++organelle part+++membrane part+++metabolic process+++cellular process+++binding+++transporter activity+++localization+++biological regulation	11.9039	1.12264E-12	1.0588195650515099E-11
NM_026174	67464	Entpd4	mRNA	GO:0017110///nucleoside-diphosphatase activity+++GO:0017111///nucleoside-triphosphatase activity+++GO:0004382///guanosine-diphosphatase activity+++GO:0045134///uridine-diphosphatase activity+++GO:0000139///Golgi membrane+++GO:0005765///lysosomal membrane+++GO:0000421///autophagosome membrane+++GO:0005794///Golgi apparatus+++GO:0016787///hydrolase activity+++GO:0016021///integral component of memb…	molecular_function+++cellular_component+++biological_process	catalytic activity+++membrane+++organelle+++cell part+++cell+++organelle part+++membrane part+++metabolic process+++cellular process+++binding+++transporter activity+++localization+++biological regulation	11.9039	1.12264E-12	1.06165496557001E-11
NM_001359536	79565	Mettl27	mRNA	GO:0008168///methyltransferase activity	molecular_function	catalytic activity	11.9031	1.12264E-12	1.0612489789675E-11
NM_030167	Fam122b	Fam122b	mRNA	GO:0043086///negative regulation of catalytic activity+++GO:0005581///collagen trimer+++GO:0004865///protein serine/threonine phosphatase inhibitor activity	biological_process+++cellular_component+++molecular_function	biological regulation+++protein-containing complex+++molecular function regulator	11.8975	1.12264E-12	1.0604379365685899E-11
NM_001363364	104681	Slc16a6	mRNA	GO:0005886///plasma membrane+++GO:0016021///integral component of membrane+++GO:0016020///membrane+++GO:0015293///symporter activity+++GO:0055085///transmembrane transport+++GO:0022857///transmembrane transporter activity+++GO:0015718///monocarboxylic acid transport+++GO:0005887///integral component of plasma membrane+++GO:0008028///monocarboxylic acid transmembrane transporter activity	cellular_component+++molecular_function+++biological_process	membrane+++cell part+++cell+++membrane part+++transporter activity+++localization	11.8826	2.314E-12	2.1170273871206498E-11
NM_001271542	18983	Cnot7	mRNA	GO:0090503///RNA phosphodiester bond hydrolysis, exonucleolytic+++GO:0005634///nucleus+++GO:0004535///poly(A)-specific ribonuclease activity+++GO:0006417///regulation of translation+++GO:0030014///CCR4-NOT complex+++GO:0003676///nucleic acid binding+++GO:0000175///3'-5'-exoribonuclease activity+++GO:0090305///nucleic acid phosphodiester bond hydrolysis+++GO:0000932///P-body+++GO:1900153///positiv…	biological_process+++cellular_component+++molecular_function	metabolic process+++cellular process+++organelle+++cell part+++cell+++catalytic activity+++regulation of biological process+++biological regulation+++protein-containing complex+++binding+++negative regulation of biological process+++positive regulation of biological process+++response to stimulus+++signaling+++multi-organism process+++immune system process+++membrane-enclosed lumen+++organelle pa…	11.8792	2.314E-12	2.1154615384615398E-11
NM_001290745	50884	Nckap1	mRNA	GO:0016601///Rac protein signal transduction+++GO:0010592///positive regulation of lamellipodium assembly+++GO:0031267///small GTPase binding+++GO:2000601///positive regulation of Arp2/3 complex-mediated actin nucleation+++GO:0031209///SCAR complex+++GO:0098794///postsynapse+++GO:0005515///protein binding+++GO:0031258///lamellipodium membrane+++GO:0005737///cytoplasm+++GO:0005886///plasma membran…	biological_process+++molecular_function+++cellular_component	regulation of biological process+++response to stimulus+++signaling+++cellular process+++biological regulation+++positive regulation of biological process+++cellular component organization or biogenesis+++binding+++cell part+++protein-containing complex+++cell+++synapse+++synapse part+++membrane+++membrane part+++organelle+++supramolecular complex+++organelle part+++developmental process+++multic…	11.8595	2.314E-12	2.1162441731409497E-11
NM_001346036	17536	Meis2	mRNA	GO:0003677///DNA binding+++GO:0005634///nucleus+++GO:0006355///regulation of transcription, DNA-templated+++GO:0001228///DNA-binding transcription activator activity, RNA polymerase II-specific+++GO:0048471///perinuclear region of cytoplasm+++GO:0110024///positive regulation of cardiac muscle myoblast proliferation+++GO:0070848///response to growth factor+++GO:0045931///positive regulation of mit…	molecular_function+++cellular_component+++biological_process	binding+++organelle+++cell part+++cell+++metabolic process+++regulation of biological process+++cellular process+++biological regulation+++transcription regulator activity+++cell proliferation+++positive regulation of biological process+++response to stimulus+++developmental process+++multicellular organismal process+++behavior+++immune system process+++negative regulation of biological process	11.856	2.314E-12	2.11467948243993E-11
NM_001347600	50789	Fbxl3	mRNA	GO:0042752///regulation of circadian rhythm+++GO:0043161///proteasome-mediated ubiquitin-dependent protein catabolic process+++GO:0004842///ubiquitin-protein transferase activity+++GO:0005634///nucleus+++GO:0016567///protein ubiquitination+++GO:0005737///cytoplasm+++GO:0019005///SCF ubiquitin ligase complex+++GO:0031146///SCF-dependent proteasomal ubiquitin-dependent protein catabolic process+++G…	biological_process+++molecular_function+++cellular_component	regulation of biological process+++rhythmic process+++biological regulation+++metabolic process+++cellular process+++catalytic activity+++organelle+++cell part+++cell+++protein-containing complex+++membrane-enclosed lumen+++organelle part+++binding+++response to stimulus	11.8455	4.76964E-12	4.2412050647482E-11
NM_001326588	76457	Ccdc134	mRNA	GO:0005576///extracellular region+++GO:0005783///endoplasmic reticulum+++GO:0005737///cytoplasm+++GO:0005634///nucleus+++GO:1990402///embryonic liver development+++GO:0035162///embryonic hemopoiesis+++GO:0003674///molecular_function+++GO:0001525///angiogenesis+++GO:0001890///placenta development+++GO:0021591///ventricular system development	cellular_component+++biological_process+++molecular_function	extracellular region+++organelle+++cell part+++cell+++developmental process+++multicellular organismal process+++immune system process+++molecular_function+++reproduction+++reproductive process	11.8254	4.76964E-12	4.2427312270600895E-11
NM_001362676	94229	Slc4a10	mRNA	GO:0098656///anion transmembrane transport+++GO:0015698///inorganic anion transport+++GO:0016020///membrane+++GO:0006811///ion transport+++GO:0016021///integral component of membrane+++GO:0008509///anion transmembrane transporter activity+++GO:0006820///anion transport+++GO:0005452///inorganic anion exchanger activity+++GO:0048172///regulation of short-term neuronal synaptic plasticity+++GO:00364…	biological_process+++cellular_component+++molecular_function	localization+++membrane+++membrane part+++transporter activity+++regulation of biological process+++signaling+++cellular process+++biological regulation+++cell part+++cell+++multicellular organismal process+++synapse+++synapse part+++developmental process+++growth+++behavior+++response to stimulus+++metabolic process+++cell junction	11.8138	4.76964E-12	4.2442584881209494E-11
NM_080453	118453	Mmp28	mRNA	GO:0004222///metalloendopeptidase activity+++GO:0010760///negative regulation of macrophage chemotaxis+++GO:0005737///cytoplasm+++GO:0006508///proteolysis+++GO:0046872///metal ion binding+++GO:0016787///hydrolase activity+++GO:0008237///metallopeptidase activity+++GO:0008233///peptidase activity+++GO:0031012///extracellular matrix+++GO:0008270///zinc ion binding+++GO:0005615///extracellular space…	molecular_function+++biological_process+++cellular_component	catalytic activity+++regulation of biological process+++immune system process+++locomotion+++negative regulation of biological process+++response to stimulus+++localization+++cellular process+++biological regulation+++cell part+++cell+++metabolic process+++binding+++extracellular region part+++extracellular region+++cellular component organization or biogenesis	11.807	9.83124E-12	8.518340441640379E-11
NM_001271747	13436	Dnmt3b	mRNA	GO:0090116///C-5 methylation of cytosine+++GO:0005634///nucleus+++GO:0042220///response to cocaine+++GO:0071455///cellular response to hyperoxia+++GO:0042493///response to drug+++GO:0071549///cellular response to dexamethasone stimulus+++GO:0045666///positive regulation of neuron differentiation+++GO:0003682///chromatin binding+++GO:0042826///histone deacetylase binding+++GO:0009636///response to…	biological_process+++cellular_component+++molecular_function	metabolic process+++cellular process+++organelle+++cell part+++cell+++response to stimulus+++developmental process+++regulation of biological process+++positive regulation of biological process+++multicellular organismal process+++biological regulation+++binding+++catalytic activity+++negative regulation of biological process+++organelle part+++membrane-enclosed lumen+++cellular component organiz…	11.8049	9.83124E-12	8.5243161276745E-11
NM_001242363	Fam160a2	Fam160a2	mRNA	GO:0005829///cytosol+++GO:1905719///protein localization to perinuclear region of cytoplasm+++GO:0045022///early endosome to late endosome transport+++GO:0070695///FHF complex+++GO:0007032///endosome organization+++GO:0007040///lysosome organization+++GO:0008333///endosome to lysosome transport+++GO:0015031///protein transport	cellular_component+++biological_process	cell part+++cell+++localization+++protein-containing complex+++cellular process+++cellular component organization or biogenesis	11.8025	9.83124E-12	8.521327237026649E-11
NM_001372487	20698	Sphk1	mRNA	GO:0000287///magnesium ion binding+++GO:0017050///D-erythro-sphingosine kinase activity+++GO:0003376///sphingosine-1-phosphate receptor signaling pathway+++GO:0046834///lipid phosphorylation+++GO:0008481///sphinganine kinase activity+++GO:0045202///synapse+++GO:0010008///endosome membrane+++GO:0005886///plasma membrane+++GO:0005737///cytoplasm+++GO:0005634///nucleus+++GO:1900060///negative regula…	molecular_function+++biological_process+++cellular_component	binding+++catalytic activity+++regulation of biological process+++response to stimulus+++signaling+++cellular process+++biological regulation+++metabolic process+++synapse+++membrane+++organelle+++cell part+++cell+++organelle part+++negative regulation of biological process+++cellular component organization or biogenesis+++positive regulation of biological process+++developmental process+++multic…	11.7731	9.83124E-12	8.527307115789469E-11
NM_001346522	102871	Radx	mRNA	GO:0005694///chromosome+++GO:2000042///negative regulation of double-strand break repair via homologous recombination+++GO:0016607///nuclear speck+++GO:0005657///replication fork+++GO:0003697///single-stranded DNA binding+++GO:0003677///DNA binding+++GO:0006282///regulation of DNA repair	cellular_component+++biological_process+++molecular_function	organelle+++cell part+++cell+++metabolic process+++regulation of biological process+++negative regulation of biological process+++response to stimulus+++cellular process+++biological regulation+++membrane-enclosed lumen+++organelle part+++binding	11.7727	2.02642E-11	1.70966219795222E-10
NM_001360550	60595	Actn4	mRNA	GO:0003779///actin binding+++GO:0005509///calcium ion binding+++GO:0005903///brush border+++GO:0046872///metal ion binding+++GO:0048549///positive regulation of pinocytosis+++GO:0051017///actin filament bundle assembly+++GO:0051271///negative regulation of cellular component movement+++GO:0051272///positive regulation of cellular component movement+++GO:0001725///stress fiber+++GO:0031143///pseud…	molecular_function+++cellular_component+++biological_process	binding+++cell part+++cell+++regulation of biological process+++localization+++positive regulation of biological process+++cellular process+++cellular component organization or biogenesis+++biological regulation+++negative regulation of biological process+++organelle+++organelle part+++metabolic process+++cell junction+++developmental process+++biological adhesion+++response to stimulus+++signali…	11.7653	2.02642E-11	1.7125846974359E-10
NM_001293769	71306	Mfap3l	mRNA	GO:0005737///cytoplasm+++GO:0005886///plasma membrane+++GO:0005634///nucleus+++GO:0005654///nucleoplasm+++GO:0030054///cell junction+++GO:0003674///molecular_function+++GO:0008150///biological_process+++GO:0016021///integral component of membrane+++GO:0016020///membrane	cellular_component+++molecular_function+++biological_process	cell part+++cell+++membrane+++organelle+++membrane-enclosed lumen+++organelle part+++cell junction+++molecular_function+++biological_process+++membrane part	11.7515	2.02642E-11	1.71083E-10
NM_177352	235533	Gk5	mRNA	GO:0019563///glycerol catabolic process+++GO:0004370///glycerol kinase activity+++GO:0006071///glycerol metabolic process+++GO:0000166///nucleotide binding+++GO:0016740///transferase activity+++GO:0016310///phosphorylation+++GO:0005524///ATP binding+++GO:0016301///kinase activity+++GO:0005975///carbohydrate metabolic process+++GO:0016773///phosphotransferase activity, alcohol group as acceptor+++…	biological_process+++molecular_function+++cellular_component	metabolic process+++cellular process+++catalytic activity+++binding+++organelle+++cell part+++cell	11.7507	2.02642E-11	1.71141449948753E-10
NM_001284258	20187	Ryk	mRNA	GO:0016055///Wnt signaling pathway+++GO:0007411///axon guidance+++GO:0016020///membrane+++GO:0005737///cytoplasm+++GO:0005634///nucleus+++GO:0022038///corpus callosum development+++GO:0030182///neuron differentiation+++GO:0043410///positive regulation of MAPK cascade+++GO:0004888///transmembrane signaling receptor activity+++GO:0005515///protein binding+++GO:0071679///commissural neuron axon guid…	biological_process+++cellular_component+++molecular_function	regulation of biological process+++response to stimulus+++signaling+++cellular process+++biological regulation+++developmental process+++locomotion+++multicellular organismal process+++cellular component organization or biogenesis+++membrane+++cell part+++cell+++organelle+++metabolic process+++positive regulation of biological process+++molecular transducer activity+++binding+++negative regulatio…	11.7398	2.02642E-11	1.71024589962444E-10
NM_001305941	71584	Gdpd2	mRNA	GO:0047394///glycerophosphoinositol inositolphosphodiesterase activity+++GO:0005856///cytoskeleton+++GO:0005737///cytoplasm+++GO:0005886///plasma membrane+++GO:0090527///actin filament reorganization+++GO:0045669///positive regulation of osteoblast differentiation+++GO:0030027///lamellipodium+++GO:0005884///actin filament+++GO:0046872///metal ion binding+++GO:0016787///hydrolase activity+++GO:001…	molecular_function+++cellular_component+++biological_process	catalytic activity+++organelle+++cell part+++cell+++membrane+++cellular process+++cellular component organization or biogenesis+++developmental process+++regulation of biological process+++multicellular organismal process+++positive regulation of biological process+++biological regulation+++supramolecular complex+++organelle part+++binding+++membrane part+++metabolic process	11.7394	2.02642E-11	1.71199939849624E-10
NM_001025363	16593	Klc1	mRNA	GO:0005871///kinesin complex+++GO:0005874///microtubule+++GO:0005856///cytoskeleton+++GO:0005737///cytoplasm+++GO:0005515///protein binding+++GO:0030426///growth cone+++GO:0035617///stress granule disassembly+++GO:0035418///protein localization to synapse+++GO:0031982///vesicle+++GO:0043025///neuronal cell body+++GO:0006886///intracellular protein transport+++GO:0008088///axo-dendritic transport+…	cellular_component+++molecular_function+++biological_process	organelle+++cell part+++protein-containing complex+++cell+++organelle part+++supramolecular complex+++binding+++cellular process+++cellular component organization or biogenesis+++localization+++membrane	11.7343	2.02642E-11	1.70849598908595E-10
NM_001356570	12994	Csn3	mRNA	GO:0005576///extracellular region+++GO:0050821///protein stabilization+++GO:0003674///molecular_function+++GO:0007595///lactation+++GO:0005615///extracellular space	cellular_component+++biological_process+++molecular_function	extracellular region+++biological regulation+++molecular_function+++developmental process+++localization+++multicellular organismal process+++extracellular region part	11.7313	2.02642E-11	1.70907889457523E-10
NM_001177670	229593	Golph3l	mRNA	GO:0032580///Golgi cisterna membrane+++GO:0016020///membrane+++GO:0005794///Golgi apparatus+++GO:0070273///phosphatidylinositol-4-phosphate binding+++GO:0050714///positive regulation of protein secretion+++GO:0007030///Golgi organization+++GO:0005829///cytosol+++GO:0008289///lipid binding+++GO:0031985///Golgi cisterna+++GO:0005802///trans-Golgi network+++GO:0043001///Golgi to plasma membrane prot…	cellular_component+++molecular_function+++biological_process	membrane+++organelle+++cell part+++cell+++organelle part+++binding+++regulation of biological process+++localization+++cellular process+++positive regulation of biological process+++biological regulation+++cellular component organization or biogenesis	11.73	4.1769E-11	3.42123817097415E-10
NM_001306204	77065	Ints7	mRNA	GO:0005694///chromosome+++GO:0005737///cytoplasm+++GO:0005634///nucleus+++GO:0016180///snRNA processing+++GO:0032039///integrator complex+++GO:0071479///cellular response to ionizing radiation+++GO:0003674///molecular_function+++GO:0016604///nuclear body+++GO:0000077///DNA damage checkpoint+++GO:0006974///cellular response to DNA damage stimulus+++GO:0034472///snRNA 3'-end processing	cellular_component+++biological_process+++molecular_function	organelle+++cell part+++cell+++metabolic process+++cellular process+++protein-containing complex+++organelle part+++response to stimulus+++molecular_function+++membrane-enclosed lumen+++regulation of biological process+++negative regulation of biological process+++biological regulation	11.7283	4.1769E-11	3.42010493540908E-10
NM_001136222	74205	Acsl3	mRNA	GO:0016021///integral component of membrane+++GO:0016020///membrane+++GO:0004467///long-chain fatty acid-CoA ligase activity+++GO:0047676///arachidonate-CoA ligase activity+++GO:0005778///peroxisomal membrane+++GO:0005741///mitochondrial outer membrane+++GO:0005789///endoplasmic reticulum membrane+++GO:0001676///long-chain fatty acid metabolic process+++GO:0019901///protein kinase binding+++GO:00…	cellular_component+++molecular_function+++biological_process	membrane+++membrane part+++catalytic activity+++organelle+++cell part+++cell+++organelle part+++metabolic process+++cellular process+++binding+++regulation of biological process+++multicellular organismal process+++biological regulation+++cellular component organization or biogenesis+++response to stimulus+++developmental process+++positive regulation of biological process+++localization	11.7279	4.1769E-11	3.41557949057228E-10
NM_001271358	216869	Arrb2	mRNA	GO:0007165///signal transduction+++GO:1904037///positive regulation of epithelial cell apoptotic process+++GO:0090201///negative regulation of release of cytochrome c from mitochondria+++GO:0070374///positive regulation of ERK1 and ERK2 cascade+++GO:0042699///follicle-stimulating hormone signaling pathway+++GO:0043154///negative regulation of cysteine-type endopeptidase activity involved in apopt…	biological_process+++molecular_function+++cellular_component	regulation of biological process+++response to stimulus+++signaling+++cellular process+++biological regulation+++positive regulation of biological process+++negative regulation of biological process+++cellular component organization or biogenesis+++metabolic process+++developmental process+++reproduction+++reproductive process+++rhythmic process+++multicellular organismal process+++binding+++immu…	11.7121	4.1769E-11	3.41670972865652E-10
NM_001355411	50884	Nckap1	mRNA	GO:0016601///Rac protein signal transduction+++GO:0010592///positive regulation of lamellipodium assembly+++GO:0031267///small GTPase binding+++GO:2000601///positive regulation of Arp2/3 complex-mediated actin nucleation+++GO:0031209///SCAR complex+++GO:0098794///postsynapse+++GO:0005515///protein binding+++GO:0031258///lamellipodium membrane+++GO:0005737///cytoplasm+++GO:0005886///plasma membran…	biological_process+++molecular_function+++cellular_component	regulation of biological process+++response to stimulus+++signaling+++cellular process+++biological regulation+++positive regulation of biological process+++cellular component organization or biogenesis+++binding+++cell part+++protein-containing complex+++cell+++synapse+++synapse part+++membrane+++membrane part+++organelle+++supramolecular complex+++organelle part+++developmental process+++multic…	11.703	4.1769E-11	3.4189724503311303E-10
NM_009715	11909	Atf2	mRNA	GO:0003700///DNA-binding transcription factor activity+++GO:0006355///regulation of transcription, DNA-templated+++GO:0006357///regulation of transcription by RNA polymerase II+++GO:0005634///nucleus+++GO:0003677///DNA binding+++GO:0005515///protein binding+++GO:0043565///sequence-specific DNA binding+++GO:0035861///site of double-strand break+++GO:0006974///cellular response to DNA damage stimul…	molecular_function+++biological_process+++cellular_component	transcription regulator activity+++metabolic process+++regulation of biological process+++cellular process+++biological regulation+++organelle+++cell part+++cell+++binding+++organelle part+++response to stimulus+++membrane+++localization+++cellular component organization or biogenesis+++developmental process+++multicellular organismal process+++cell proliferation+++positive regulation of biologic…	11.7013	4.1769E-11	3.41784071499503E-10
NM_030255	80287	Apobec3	mRNA	GO:0046872///metal ion binding+++GO:0003824///catalytic activity+++GO:0016787///hydrolase activity+++GO:0008270///zinc ion binding+++GO:0005515///protein binding+++GO:0009972///cytidine deamination+++GO:0005737///cytoplasm+++GO:1903900///regulation of viral life cycle+++GO:0050688///regulation of defense response to virus+++GO:0047844///deoxycytidine deaminase activity+++GO:0000932///P-body+++GO:…	molecular_function+++biological_process+++cellular_component	binding+++catalytic activity+++metabolic process+++cellular process+++cell part+++cell+++regulation of biological process+++multi-organism process+++biological regulation+++immune system process+++response to stimulus+++organelle+++protein-containing complex+++membrane-enclosed lumen+++organelle part+++developmental process+++multicellular organismal process+++negative regulation of biological pr…	11.6926	4.1769E-11	3.41445E-10
NM_001199284	215113	Slc43a2	mRNA	GO:1902475///L-alpha-amino acid transmembrane transport+++GO:0016020///membrane+++GO:0016021///integral component of membrane+++GO:0015179///L-amino acid transmembrane transporter activity+++GO:0055085///transmembrane transport+++GO:0015807///L-amino acid transport+++GO:0051956///negative regulation of amino acid transport+++GO:0060358///negative regulation of leucine import+++GO:0005886///plasma…	biological_process+++cellular_component+++molecular_function	localization+++membrane+++membrane part+++transporter activity+++regulation of biological process+++negative regulation of biological process+++biological regulation+++cell part+++cell	11.6834	8.60948E-11	6.83450050096339E-10
NM_175640	103968	Plin1	mRNA	GO:0006629///lipid metabolic process+++GO:0005811///lipid droplet+++GO:0005783///endoplasmic reticulum+++GO:0070417///cellular response to cold+++GO:0016042///lipid catabolic process+++GO:0005829///cytosol+++GO:0005515///protein binding	biological_process+++cellular_component+++molecular_function	metabolic process+++organelle+++cell part+++cell+++response to stimulus+++cellular process+++binding	11.6812	8.60948E-11	6.812623098591551E-10
NM_178089	232989	Hnrnpul1	mRNA	GO:0005634///nucleus+++GO:0005654///nucleoplasm+++GO:0019899///enzyme binding+++GO:0003723///RNA binding+++GO:0006396///RNA processing+++GO:0009615///response to virus	cellular_component+++molecular_function+++biological_process	organelle+++cell part+++cell+++membrane-enclosed lumen+++organelle part+++binding+++metabolic process+++cellular process+++response to stimulus+++multi-organism process	11.6746	8.60948E-11	6.82792254090471E-10
NM_001039181	18162	Npr3	mRNA	GO:0035810///positive regulation of urine volume+++GO:0120163///negative regulation of cold-induced thermogenesis+++GO:0016020///membrane+++GO:0042311///vasodilation+++GO:0048015///phosphatidylinositol-mediated signaling+++GO:0048662///negative regulation of smooth muscle cell proliferation+++GO:0051000///positive regulation of nitric-oxide synthase activity+++GO:0032991///protein-containing comp…	biological_process+++cellular_component+++molecular_function	multicellular organismal process+++biological regulation+++metabolic process+++regulation of biological process+++negative regulation of biological process+++membrane+++response to stimulus+++signaling+++cellular process+++cell proliferation+++positive regulation of biological process+++protein-containing complex+++binding+++molecular transducer activity+++localization+++developmental process+++m…	11.6733	8.60948E-11	6.83011378690629E-10
NM_001363078	68979	Nol11	mRNA	GO:0005730///nucleolus+++GO:0030490///maturation of SSU-rRNA+++GO:0034455///t-UTP complex+++GO:1901838///positive regulation of transcription of nucleolar large rRNA by RNA polymerase I+++GO:0006364///rRNA processing+++GO:0042254///ribosome biogenesis+++GO:0005634///nucleus	cellular_component+++biological_process	membrane-enclosed lumen+++organelle+++cell part+++cell+++organelle part+++metabolic process+++cellular process+++cellular component organization or biogenesis+++protein-containing complex+++regulation of biological process+++positive regulation of biological process+++biological regulation	11.668	8.60948E-11	6.82354426418724E-10
NM_001360756	76453	Prss23	mRNA	GO:0005576///extracellular region+++GO:0005615///extracellular space+++GO:0005634///nucleus+++GO:0006508///proteolysis+++GO:0016787///hydrolase activity+++GO:0008236///serine-type peptidase activity+++GO:0008233///peptidase activity+++GO:0004252///serine-type endopeptidase activity	cellular_component+++biological_process+++molecular_function	extracellular region+++extracellular region part+++organelle+++cell part+++cell+++metabolic process+++catalytic activity	11.6662	8.60948E-11	6.825732700449E-10
NM_001361561	327900	Ubtd2	mRNA	GO:0005737///cytoplasm+++GO:0003674///molecular_function+++GO:0008150///biological_process	cellular_component+++molecular_function+++biological_process	cell part+++cell+++molecular_function+++biological_process	11.6622	8.60948E-11	6.81917159884652E-10
NM_001364630	320244	Ttll5	mRNA	GO:0006464///cellular protein modification process+++GO:0005737///cytoplasm+++GO:0005634///nucleus+++GO:0005929///cilium+++GO:0060041///retina development in camera-type eye+++GO:0036064///ciliary basal body+++GO:0005886///plasma membrane+++GO:0009566///fertilization+++GO:0007283///spermatogenesis+++GO:0007288///sperm axoneme assembly+++GO:0005829///cytosol+++GO:0097731///9+0 non-motile cilium+++…	biological_process+++cellular_component+++molecular_function	metabolic process+++cellular process+++cell part+++cell+++organelle+++developmental process+++multicellular organismal process+++organelle part+++membrane+++reproduction+++reproductive process+++multi-organism process+++locomotion+++localization+++cellular component organization or biogenesis+++supramolecular complex+++catalytic activity+++binding	11.6533	8.60948E-11	6.81480453410182E-10
NM_001286395	18162	Npr3	mRNA	GO:0035810///positive regulation of urine volume+++GO:0120163///negative regulation of cold-induced thermogenesis+++GO:0016020///membrane+++GO:0042311///vasodilation+++GO:0048015///phosphatidylinositol-mediated signaling+++GO:0048662///negative regulation of smooth muscle cell proliferation+++GO:0051000///positive regulation of nitric-oxide synthase activity+++GO:0032991///protein-containing comp…	biological_process+++cellular_component+++molecular_function	multicellular organismal process+++biological regulation+++metabolic process+++regulation of biological process+++negative regulation of biological process+++membrane+++response to stimulus+++signaling+++cellular process+++cell proliferation+++positive regulation of biological process+++protein-containing complex+++binding+++molecular transducer activity+++localization+++developmental process+++m…	11.6493	8.60948E-11	6.82135723076923E-10
NM_001281926	228880	Zmynd8	mRNA	GO:0045892///negative regulation of transcription, DNA-templated+++GO:1902897///regulation of postsynaptic density protein 95 clustering+++GO:1902952///positive regulation of dendritic spine maintenance+++GO:0098815///modulation of excitatory postsynaptic potential+++GO:0070577///lysine-acetylated histone binding+++GO:0060999///positive regulation of dendritic spine development+++GO:0051491///pos…	biological_process+++molecular_function+++cellular_component	metabolic process+++regulation of biological process+++negative regulation of biological process+++cellular process+++biological regulation+++localization+++cellular component organization or biogenesis+++positive regulation of biological process+++response to stimulus+++signaling+++multicellular organismal process+++binding+++developmental process+++organelle+++cell part+++cell+++synapse+++synap…	11.6488	8.60948E-11	6.81698736707239E-10
NM_019460	54650	Sfmbt1	mRNA	GO:0016021///integral component of membrane+++GO:0016020///membrane+++GO:0005634///nucleus+++GO:0006355///regulation of transcription, DNA-templated+++GO:0045892///negative regulation of transcription, DNA-templated+++GO:0048635///negative regulation of muscle organ development+++GO:0042393///histone binding+++GO:0005654///nucleoplasm+++GO:0006325///chromatin organization+++GO:0007283///spermatog…	cellular_component+++biological_process+++molecular_function	membrane+++membrane part+++organelle+++cell part+++cell+++metabolic process+++regulation of biological process+++cellular process+++biological regulation+++negative regulation of biological process+++developmental process+++multicellular organismal process+++binding+++membrane-enclosed lumen+++organelle part+++cellular component organization or biogenesis+++reproduction+++reproductive process+++m…	11.6457	8.60948E-11	6.83230643980738E-10
NM_001285877	100163	Pafah2	mRNA	GO:0003847///1-alkyl-2-acetylglycerophosphocholine esterase activity+++GO:0043066///negative regulation of apoptotic process+++GO:0047179///platelet-activating factor acetyltransferase activity+++GO:0006629///lipid metabolic process+++GO:0016787///hydrolase activity+++GO:0016042///lipid catabolic process+++GO:0016020///membrane+++GO:0005737///cytoplasm+++GO:0005789///endoplasmic reticulum membran…	molecular_function+++biological_process+++cellular_component	catalytic activity+++regulation of biological process+++negative regulation of biological process+++cellular process+++biological regulation+++metabolic process+++membrane+++cell part+++cell+++organelle+++membrane part+++organelle part	11.6421	1.774598E-10	1.36363265651228E-9
NM_001360362	241688	Dzank1	mRNA	GO:0046872///metal ion binding+++GO:0003674///molecular_function+++GO:0005575///cellular_component+++GO:0042462///eye photoreceptor cell development	molecular_function+++cellular_component+++biological_process	binding+++molecular_function+++cellular_component+++developmental process+++multicellular organismal process+++cellular process	11.6303	1.774598E-10	1.3623621913043502E-9
NM_001291000	214968	Sema6d	mRNA	GO:0007399///nervous system development+++GO:0016021///integral component of membrane+++GO:0016020///membrane+++GO:0030154///cell differentiation+++GO:0030215///semaphorin receptor binding+++GO:0005886///plasma membrane+++GO:0062023///collagen-containing extracellular matrix+++GO:0005794///Golgi apparatus+++GO:0009986///cell surface+++GO:0014911///positive regulation of smooth muscle cell migrati…	biological_process+++cellular_component+++molecular_function	developmental process+++multicellular organismal process+++membrane+++membrane part+++cellular process+++binding+++cell part+++cell+++extracellular region part+++extracellular region+++organelle+++regulation of biological process+++locomotion+++localization+++positive regulation of biological process+++biological regulation+++negative regulation of biological process+++growth+++cellular component…	11.6216	1.774598E-10	1.3657553723536702E-9
NM_001302947	21888	Tle4	mRNA	GO:0006355///regulation of transcription, DNA-templated+++GO:0005634///nucleus+++GO:0016055///Wnt signaling pathway+++GO:0005654///nucleoplasm+++GO:1990907///beta-catenin-TCF complex+++GO:0005515///protein binding+++GO:1990830///cellular response to leukemia inhibitory factor+++GO:0045892///negative regulation of transcription, DNA-templated+++GO:0003714///transcription corepressor activity+++GO:…	biological_process+++cellular_component+++molecular_function	metabolic process+++regulation of biological process+++cellular process+++biological regulation+++organelle+++cell part+++cell+++response to stimulus+++signaling+++membrane-enclosed lumen+++organelle part+++protein-containing complex+++binding+++negative regulation of biological process+++transcription regulator activity+++membrane+++membrane part	11.6179	1.774598E-10	1.3632089049098802E-9
NM_001372264	14311	Cidec	mRNA	GO:0006915///apoptotic process+++GO:0097194///execution phase of apoptosis+++GO:0005829///cytosol+++GO:0034389///lipid droplet organization+++GO:0003674///molecular_function+++GO:0005811///lipid droplet+++GO:0005783///endoplasmic reticulum+++GO:0005634///nucleus+++GO:0042981///regulation of apoptotic process	biological_process+++cellular_component+++molecular_function	cellular process+++cell part+++cell+++cellular component organization or biogenesis+++molecular_function+++organelle+++regulation of biological process+++biological regulation	11.6106	1.774598E-10	1.3619392288109302E-9
NM_001369358	72504	Taf4b	mRNA	GO:0005515///protein binding+++GO:0005737///cytoplasm+++GO:0005634///nucleus+++GO:0051059///NF-kappaB binding+++GO:0005669///transcription factor TFIID complex+++GO:0005667///transcription factor complex+++GO:0003677///DNA binding+++GO:0006357///regulation of transcription by RNA polymerase II+++GO:0006366///transcription by RNA polymerase II+++GO:0001650///fibrillar center+++GO:0005654///nucleop…	molecular_function+++cellular_component+++biological_process	binding+++cell part+++cell+++organelle+++membrane-enclosed lumen+++protein-containing complex+++organelle part+++metabolic process+++regulation of biological process+++cellular process+++biological regulation+++reproduction+++reproductive process+++multicellular organismal process+++multi-organism process+++developmental process+++transcription regulator activity+++cell proliferation+++positive r…	11.6069	1.774598E-10	1.3644809505443201E-9
NM_001110266	22339	Vegfa	mRNA	GO:0007165///signal transduction+++GO:0051781///positive regulation of cell division+++GO:0005576///extracellular region+++GO:0008083///growth factor activity+++GO:0016020///membrane+++GO:0001525///angiogenesis+++GO:0030154///cell differentiation+++GO:0008201///heparin binding+++GO:0050918///positive chemotaxis+++GO:0036303///lymph vessel morphogenesis+++GO:1902336///positive regulation of retina…	biological_process+++cellular_component+++molecular_function	regulation of biological process+++response to stimulus+++signaling+++cellular process+++biological regulation+++positive regulation of biological process+++extracellular region+++binding+++molecular function regulator+++membrane+++developmental process+++multicellular organismal process+++locomotion+++localization+++cellular component organization or biogenesis+++negative regulation of biologica…	11.6036	1.774598E-10	1.362785416589E-9
NM_001293561	22253	Unc5c	mRNA	GO:0038007///netrin-activated signaling pathway+++GO:1990791///dorsal root ganglion development+++GO:0061643///chemorepulsion of axon+++GO:0043025///neuronal cell body+++GO:0030425///dendrite+++GO:0030027///lamellipodium+++GO:0005043///netrin receptor activity involved in chemorepulsion+++GO:0007411///axon guidance+++GO:0030424///axon+++GO:0030175///filopodium+++GO:0030426///growth cone+++GO:0005…	biological_process+++cellular_component+++molecular_function	regulation of biological process+++response to stimulus+++signaling+++cellular process+++biological regulation+++developmental process+++multicellular organismal process+++locomotion+++cellular component organization or biogenesis+++cell part+++cell+++molecular transducer activity+++binding+++synapse+++membrane+++positive regulation of biological process+++localization+++membrane part+++cell junc…	11.6027	1.774598E-10	1.3649054934660902E-9
NM_001163505	109168	Atl3	mRNA	GO:0005525///GTP binding+++GO:0007030///Golgi organization+++GO:0005789///endoplasmic reticulum membrane+++GO:0098826///endoplasmic reticulum tubular network membrane+++GO:0005783///endoplasmic reticulum+++GO:0016021///integral component of membrane+++GO:0007029///endoplasmic reticulum organization+++GO:0042802///identical protein binding+++GO:0071782///endoplasmic reticulum tubular network+++GO:…	molecular_function+++biological_process+++cellular_component	binding+++cellular process+++cellular component organization or biogenesis+++organelle+++membrane+++cell part+++membrane part+++cell+++organelle part+++regulation of biological process+++positive regulation of biological process+++biological regulation+++catalytic activity	11.5985	1.774598E-10	1.3653303006535901E-9
NM_001355148	18718	Pip4k2a	mRNA	GO:0046854///phosphatidylinositol phosphorylation+++GO:0046488///phosphatidylinositol metabolic process+++GO:0000166///nucleotide binding+++GO:0016740///transferase activity+++GO:0005524///ATP binding+++GO:0016307///phosphatidylinositol phosphate kinase activity+++GO:0016301///kinase activity+++GO:0016310///phosphorylation+++GO:0035855///megakaryocyte development+++GO:0016309///1-phosphatidylinos…	biological_process+++molecular_function+++cellular_component	metabolic process+++cellular process+++binding+++catalytic activity+++developmental process+++immune system process+++multicellular organismal process+++organelle+++cell part+++cell+++organelle part+++membrane+++localization+++regulation of biological process+++negative regulation of biological process+++biological regulation+++response to stimulus+++signaling+++positive regulation of biological …	11.5953	3.65782E-10	2.7284644055522E-9
NM_001347618	52432	Ppp2r2d	mRNA	GO:0050790///regulation of catalytic activity+++GO:0005737///cytoplasm+++GO:0007049///cell cycle+++GO:0051301///cell division+++GO:0000159///protein phosphatase type 2A complex+++GO:0019888///protein phosphatase regulator activity+++GO:0010458///exit from mitosis+++GO:0000278///mitotic cell cycle+++GO:0070262///peptidyl-serine dephosphorylation+++GO:0005829///cytosol	biological_process+++cellular_component+++molecular_function	biological regulation+++cell part+++cell+++cellular process+++protein-containing complex+++molecular function regulator+++cellular component organization or biogenesis+++metabolic process	11.5906	3.65782E-10	2.72928796860851E-9
NM_001293782	66511	Chtop	mRNA	GO:0016021///integral component of membrane+++GO:0016020///membrane+++GO:0003723///RNA binding+++GO:0016607///nuclear speck+++GO:0005654///nucleoplasm+++GO:0005730///nucleolus+++GO:0005634///nucleus+++GO:0051096///positive regulation of helicase activity+++GO:0000346///transcription export complex+++GO:0008327///methyl-CpG binding+++GO:0006406///mRNA export from nucleus+++GO:0008284///positive re…	cellular_component+++molecular_function+++biological_process	membrane+++membrane part+++binding+++membrane-enclosed lumen+++organelle+++cell part+++cell+++organelle part+++biological regulation+++protein-containing complex+++metabolic process+++localization+++regulation of biological process+++cell proliferation+++positive regulation of biological process+++cellular process+++cellular component organization or biogenesis+++developmental process+++multicell…	11.5868	3.65782E-10	2.7334132527206803E-9
NM_001080797	23881	G3bp2	mRNA	GO:0003723///RNA binding+++GO:0034063///stress granule assembly+++GO:0010494///cytoplasmic stress granule+++GO:0045087///innate immune response+++GO:0003676///nucleic acid binding+++GO:0005737///cytoplasm+++GO:0051260///protein homooligomerization+++GO:0062029///positive regulation of stress granule assembly+++GO:0005829///cytosol+++GO:0007264///small GTPase mediated signal transduction+++GO:0051…	molecular_function+++biological_process+++cellular_component	binding+++cellular process+++cellular component organization or biogenesis+++organelle+++cell part+++protein-containing complex+++cell+++immune system process+++response to stimulus+++regulation of biological process+++positive regulation of biological process+++biological regulation+++signaling+++localization	11.5826	3.65782E-10	2.7259966958094704E-9
NM_001355413	26562	Ncdn	mRNA	GO:0031175///neuron projection development+++GO:0043005///neuron projection+++GO:0005829///cytosol+++GO:0098794///postsynapse+++GO:0010008///endosome membrane+++GO:0030425///dendrite+++GO:0048168///regulation of neuronal synaptic plasticity+++GO:0043025///neuronal cell body+++GO:0016020///membrane+++GO:0043204///perikaryon+++GO:0045453///bone resorption+++GO:0005768///endosome+++GO:0042995///cell…	biological_process+++cellular_component+++molecular_function	developmental process+++multicellular organismal process+++cellular process+++cellular component organization or biogenesis+++cell part+++cell+++synapse+++synapse part+++membrane+++organelle+++organelle part+++regulation of biological process+++signaling+++biological regulation+++cell junction+++binding	11.5803	3.65782E-10	2.73423980647112E-9
NM_001076676	170822	Usp33	mRNA	GO:0004843///thiol-dependent ubiquitin-specific protease activity+++GO:0006508///proteolysis+++GO:0016787///hydrolase activity+++GO:0008234///cysteine-type peptidase activity+++GO:0008233///peptidase activity+++GO:0006511///ubiquitin-dependent protein catabolic process+++GO:0016579///protein deubiquitination+++GO:0005815///microtubule organizing center+++GO:0048471///perinuclear region of cytopla…	molecular_function+++biological_process+++cellular_component	catalytic activity+++metabolic process+++cellular process+++organelle+++cell part+++cell+++organelle part+++biological regulation+++cellular component organization or biogenesis+++binding+++response to stimulus+++regulation of biological process+++signaling+++membrane-enclosed lumen+++cell junction+++localization+++developmental process+++locomotion+++multicellular organismal process	11.5774	3.65782E-10	2.7309365871338E-9
NM_001130516	71059	Hexim2	mRNA	GO:0045736///negative regulation of cyclin-dependent protein serine/threonine kinase activity+++GO:0005634///nucleus+++GO:0004861///cyclin-dependent protein serine/threonine kinase inhibitor activity+++GO:0017069///snRNA binding+++GO:0005737///cytoplasm+++GO:0000122///negative regulation of transcription by RNA polymerase II+++GO:0097322///7SK snRNA binding+++GO:0045892///negative regulation of t…	biological_process+++cellular_component+++molecular_function	metabolic process+++regulation of biological process+++negative regulation of biological process+++cellular process+++biological regulation+++organelle+++cell part+++cell+++molecular function regulator+++binding+++membrane-enclosed lumen+++organelle part	11.576	3.65782E-10	2.73011202898551E-9
NM_027271	73852	D3Ertd751e	mRNA	GO:0003674///molecular_function+++GO:0008150///biological_process+++GO:0005575///cellular_component	molecular_function+++biological_process+++cellular_component	molecular_function+++biological_process+++cellular_component	11.5755	3.65782E-10	2.7367224697336603E-9
NM_001360524	57913	Pidd1	mRNA	GO:0005737///cytoplasm+++GO:0005634///nucleus+++GO:0043066///negative regulation of apoptotic process+++GO:0043122///regulation of I-kappaB kinase/NF-kappaB signaling+++GO:0005794///Golgi apparatus+++GO:0004175///endopeptidase activity+++GO:0006915///apoptotic process+++GO:0006919///activation of cysteine-type endopeptidase activity involved in apoptotic process+++GO:0006974///cellular response t…	cellular_component+++biological_process+++molecular_function	cell part+++cell+++organelle+++regulation of biological process+++negative regulation of biological process+++cellular process+++biological regulation+++response to stimulus+++signaling+++catalytic activity+++metabolic process+++positive regulation of biological process+++binding	11.5699	3.65782E-10	2.73589441452345E-9
NM_001190734	100737	Dcun1d4	mRNA	GO:0097602///cullin family protein binding+++GO:2000436///positive regulation of protein neddylation+++GO:0005634///nucleus+++GO:0003674///molecular_function+++GO:0008150///biological_process+++GO:0005575///cellular_component+++GO:0045116///protein neddylation+++GO:0051443///positive regulation of ubiquitin-protein transferase activity+++GO:0000151///ubiquitin ligase complex+++GO:0031624///ubiqui…	molecular_function+++biological_process+++cellular_component	binding+++metabolic process+++regulation of biological process+++positive regulation of biological process+++cellular process+++biological regulation+++organelle+++cell part+++cell+++molecular_function+++biological_process+++cellular_component+++protein-containing complex	11.5632	3.65782E-10	2.73176164350453E-9
NM_001291353	75430	Anapc15	mRNA	GO:0090266///regulation of mitotic cell cycle spindle assembly checkpoint+++GO:0005680///anaphase-promoting complex+++GO:0003674///molecular_function+++GO:0007049///cell cycle+++GO:0051301///cell division	biological_process+++cellular_component+++molecular_function	regulation of biological process+++negative regulation of biological process+++cellular process+++cellular component organization or biogenesis+++biological regulation+++organelle+++cell part+++protein-containing complex+++cell+++organelle part+++molecular_function	11.5603	3.65782E-10	2.7276413393665203E-9
NM_001357811	69930	Zfp715	mRNA	GO:0045944///positive regulation of transcription by RNA polymerase II+++GO:0001227///DNA-binding transcription repressor activity, RNA polymerase II-specific+++GO:0001228///DNA-binding transcription activator activity, RNA polymerase II-specific+++GO:0000977///RNA polymerase II regulatory region sequence-specific DNA binding+++GO:0045111///intermediate filament cytoskeleton+++GO:0005829///cytoso…	biological_process+++molecular_function+++cellular_component	metabolic process+++regulation of biological process+++positive regulation of biological process+++cellular process+++biological regulation+++transcription regulator activity+++binding+++organelle+++cell part+++cell+++membrane-enclosed lumen+++organelle part+++negative regulation of biological process	11.5555	3.65782E-10	2.72681876960193E-9
NM_001009981	76775	Slc10a7	mRNA	GO:0016021///integral component of membrane+++GO:0016020///membrane+++GO:0048193///Golgi vesicle transport+++GO:0015125///bile acid transmembrane transporter activity+++GO:0005797///Golgi medial cisterna+++GO:0031226///intrinsic component of plasma membrane+++GO:0005783///endoplasmic reticulum+++GO:0034436///glycoprotein transport+++GO:0005801///cis-Golgi network+++GO:0005802///trans-Golgi networ…	cellular_component+++biological_process+++molecular_function	membrane+++membrane part+++localization+++transporter activity+++organelle+++cell part+++cell+++organelle part+++developmental process+++multicellular organismal process+++cellular process+++biological regulation+++metabolic process	11.5551	3.65782E-10	2.73258719854941E-9
NM_020044	56743	Lat2	mRNA	GO:0042113///B cell activation+++GO:0002764///immune response-regulating signaling pathway+++GO:0005886///plasma membrane+++GO:0035556///intracellular signal transduction+++GO:0050853///B cell receptor signaling pathway+++GO:0042169///SH2 domain binding+++GO:0045121///membrane raft+++GO:0019722///calcium-mediated signaling+++GO:0043303///mast cell degranulation+++GO:0016021///integral component o…	biological_process+++cellular_component+++molecular_function	immune system process+++cellular process+++regulation of biological process+++response to stimulus+++signaling+++biological regulation+++membrane+++cell part+++cell+++positive regulation of biological process+++binding+++membrane part+++localization	11.5507	3.65782E-10	2.7350668602540803E-9
NM_007755	12877	Cpeb1	mRNA	GO:0003723///RNA binding+++GO:0006397///mRNA processing+++GO:0006417///regulation of translation+++GO:0046872///metal ion binding+++GO:0005737///cytoplasm+++GO:0045182///translation regulator activity+++GO:0003730///mRNA 3'-UTR binding+++GO:0003676///nucleic acid binding+++GO:0006412///translation+++GO:0014069///postsynaptic density+++GO:0016020///membrane+++GO:0045202///synapse+++GO:0000932///P-…	molecular_function+++biological_process+++cellular_component	binding+++metabolic process+++cellular process+++regulation of biological process+++biological regulation+++cell part+++cell+++translation regulator activity+++organelle+++synapse+++synapse part+++membrane+++protein-containing complex+++positive regulation of biological process+++response to stimulus+++signaling+++localization+++negative regulation of biological process+++organelle part+++develop…	11.543	7.53956E-10	5.451240807253581E-9
NM_001081377	211712	Pcdh9	mRNA	GO:0005509///calcium ion binding+++GO:0030426///growth cone+++GO:0044291///cell-cell contact zone+++GO:0005887///integral component of plasma membrane+++GO:0005515///protein binding+++GO:0007155///cell adhesion+++GO:0016021///integral component of membrane+++GO:0016020///membrane+++GO:0005886///plasma membrane+++GO:0007156///homophilic cell adhesion via plasma membrane adhesion molecules+++GO:003…	molecular_function+++cellular_component+++biological_process	binding+++cell part+++cell+++cell junction+++membrane+++membrane part+++biological adhesion+++developmental process+++multicellular organismal process	11.5299	7.53956E-10	5.4464618118059605E-9
NM_001355136	18286	Odf2	mRNA	GO:0036126///sperm flagellum+++GO:0005515///protein binding+++GO:0000922///spindle pole+++GO:0005815///microtubule organizing center+++GO:0031514///motile cilium+++GO:0005814///centriole+++GO:0005929///cilium+++GO:0044782///cilium organization+++GO:0010457///centriole-centriole cohesion+++GO:0007286///spermatid development+++GO:0008104///protein localization+++GO:0005813///centrosome+++GO:0001520…	cellular_component+++molecular_function+++biological_process	organelle+++cell part+++cell+++binding+++organelle part+++cellular process+++cellular component organization or biogenesis+++developmental process+++reproduction+++reproductive process+++multicellular organismal process+++multi-organism process+++localization+++supramolecular complex+++protein-containing complex+++regulation of biological process+++biological regulation+++structural molecule acti…	11.5216	7.53956E-10	5.44964687719298E-9
NM_001285835	50490	Nox4	mRNA	GO:0016021///integral component of membrane+++GO:0016020///membrane+++GO:0016491///oxidoreductase activity+++GO:0042554///superoxide anion generation+++GO:0043406///positive regulation of MAP kinase activity+++GO:0070374///positive regulation of ERK1 and ERK2 cascade+++GO:0071333///cellular response to glucose stimulus+++GO:0072593///reactive oxygen species metabolic process+++GO:0051897///positi…	cellular_component+++molecular_function+++biological_process	membrane+++membrane part+++catalytic activity+++metabolic process+++cellular process+++regulation of biological process+++response to stimulus+++signaling+++positive regulation of biological process+++biological regulation+++cell part+++cell+++developmental process+++cell proliferation+++negative regulation of biological process+++cellular component organization or biogenesis+++cell junction+++or…	11.5182	7.53956E-10	5.4544314661984205E-9
NM_001163316	67604	Get4	mRNA	GO:0045048///protein insertion into ER membrane+++GO:0005829///cytosol+++GO:1904378///maintenance of unfolded protein involved in ERAD pathway+++GO:0071816///tail-anchored membrane protein insertion into ER membrane+++GO:0051087///chaperone binding+++GO:0051220///cytoplasmic sequestering of protein+++GO:0005694///chromosome+++GO:0005730///nucleolus+++GO:0005654///nucleoplasm+++GO:0005737///cytopl…	biological_process+++cellular_component+++molecular_function	localization+++cellular process+++cellular component organization or biogenesis+++cell part+++cell+++metabolic process+++response to stimulus+++biological regulation+++binding+++organelle+++membrane-enclosed lumen+++organelle part+++protein-containing complex	11.5098	7.53956E-10	5.452835669982451E-9
NM_001355166	20269	Scn3a	mRNA	GO:0098655///cation transmembrane transport+++GO:0034220///ion transmembrane transport+++GO:0006811///ion transport+++GO:0016021///integral component of membrane+++GO:0016020///membrane+++GO:0055085///transmembrane transport+++GO:0005886///plasma membrane+++GO:0005261///cation channel activity+++GO:0005216///ion channel activity+++GO:0035725///sodium ion transmembrane transport+++GO:0001518///vol…	biological_process+++cellular_component+++molecular_function	localization+++membrane+++membrane part+++cell part+++cell+++transporter activity+++protein-containing complex+++response to stimulus+++cellular process+++binding+++signaling+++multicellular organismal process+++biological regulation+++regulation of biological process	11.5048	7.53956E-10	5.44805387898275E-9
NM_013673	20684	Sp100	mRNA	GO:0005737///cytoplasm+++GO:0003677///DNA binding+++GO:0005634///nucleus+++GO:0046872///metal ion binding+++GO:0016605///PML body+++GO:0005515///protein binding+++GO:1902041///regulation of extrinsic apoptotic signaling pathway via death domain receptors+++GO:1902044///regulation of Fas signaling pathway+++GO:0043392///negative regulation of DNA binding+++GO:0043433///negative regulation of DNA-b…	cellular_component+++molecular_function+++biological_process	cell part+++cell+++binding+++organelle+++membrane-enclosed lumen+++organelle part+++regulation of biological process+++response to stimulus+++signaling+++cellular process+++biological regulation+++metabolic process+++negative regulation of biological process+++localization+++developmental process+++multicellular organismal process+++positive regulation of biological process+++protein-containing c…	11.5036	1.6594939999999998E-64	1.02046496716418E-62
NM_001289528	70797	Ankib1	mRNA	GO:0046872///metal ion binding+++GO:0016740///transferase activity+++GO:0004842///ubiquitin-protein transferase activity+++GO:0016567///protein ubiquitination+++GO:0061630///ubiquitin protein ligase activity+++GO:0000151///ubiquitin ligase complex+++GO:0006511///ubiquitin-dependent protein catabolic process+++GO:0031624///ubiquitin conjugating enzyme binding+++GO:0005737///cytoplasm+++GO:0032436/…	molecular_function+++biological_process+++cellular_component	binding+++catalytic activity+++metabolic process+++cellular process+++cell part+++protein-containing complex+++cell+++regulation of biological process+++positive regulation of biological process+++biological regulation	11.5023	7.53956E-10	5.45602819672131E-9
NM_001166454	102866	Pls3	mRNA	GO:0003779///actin binding+++GO:0051015///actin filament binding+++GO:0051017///actin filament bundle assembly+++GO:0005509///calcium ion binding+++GO:0098693///regulation of synaptic vesicle cycle+++GO:0098699///structural constituent of presynaptic actin cytoskeleton+++GO:0031594///neuromuscular junction+++GO:0099140///presynaptic actin cytoskeleton organization+++GO:0005737///cytoplasm+++GO:00…	molecular_function+++biological_process+++cellular_component	binding+++cellular process+++cellular component organization or biogenesis+++regulation of biological process+++localization+++biological regulation+++structural molecule activity+++synapse+++cell part+++cell+++developmental process+++multicellular organismal process+++organelle+++organelle part+++membrane+++supramolecular complex	11.5003	1.554062E-9	1.08459663015246E-8
NM_001252327	103135	Pan2	mRNA	GO:0090305///nucleic acid phosphodiester bond hydrolysis+++GO:0090503///RNA phosphodiester bond hydrolysis, exonucleolytic+++GO:0031251///PAN complex+++GO:0000932///P-body+++GO:0004535///poly(A)-specific ribonuclease activity+++GO:0010606///positive regulation of cytoplasmic mRNA processing body assembly+++GO:0005634///nucleus+++GO:0000288///nuclear-transcribed mRNA catabolic process, deadenylati…	biological_process+++cellular_component+++molecular_function	metabolic process+++cellular process+++cell part+++protein-containing complex+++cell+++organelle+++catalytic activity+++regulation of biological process+++positive regulation of biological process+++cellular component organization or biogenesis+++biological regulation+++negative regulation of biological process+++binding	11.4924	1.554062E-9	1.08490292685682E-8
NM_001369084	242509	Bnc2	mRNA	GO:0008270///zinc ion binding+++GO:0005634///nucleus+++GO:0005654///nucleoplasm+++GO:0043586///tongue development+++GO:0060021///roof of mouth development+++GO:0060485///mesenchyme development+++GO:0003677///DNA binding+++GO:0003416///endochondral bone growth+++GO:0046872///metal ion binding+++GO:0000976///transcription regulatory region sequence-specific DNA binding+++GO:0006355///regulation of …	molecular_function+++cellular_component+++biological_process	binding+++organelle+++cell part+++cell+++membrane-enclosed lumen+++organelle part+++developmental process+++multicellular organismal process+++growth+++metabolic process+++regulation of biological process+++cellular process+++biological regulation+++transcription regulator activity	11.4914	1.554062E-9	1.0870518573854E-8
NM_001281464	68964	Ctc1	mRNA	GO:0000781///chromosome, telomeric region+++GO:0005634///nucleus+++GO:0005694///chromosome+++GO:0003677///DNA binding+++GO:0003697///single-stranded DNA binding+++GO:0045740///positive regulation of DNA replication+++GO:0098505///G-rich strand telomeric DNA binding+++GO:0042162///telomeric DNA binding+++GO:0005829///cytosol+++GO:0032211///negative regulation of telomere maintenance via telomerase…	cellular_component+++molecular_function+++biological_process	organelle+++cell part+++cell+++organelle part+++binding+++metabolic process+++regulation of biological process+++positive regulation of biological process+++cellular process+++biological regulation+++negative regulation of biological process+++cellular component organization or biogenesis+++membrane-enclosed lumen+++protein-containing complex+++developmental process+++growth+++multicellular organ…	11.4914	1.554062E-9	1.0855160395592E-8
NM_147153	269338	Vps39	mRNA	GO:0031902///late endosome membrane+++GO:0005737///cytoplasm+++GO:0005765///lysosomal membrane+++GO:1902774///late endosome to lysosome transport+++GO:0061909///autophagosome-lysosome fusion+++GO:0030897///HOPS complex+++GO:0005770///late endosome+++GO:0006914///autophagy+++GO:0008333///endosome to lysosome transport+++GO:0032456///endocytic recycling+++GO:0034058///endosomal vesicle fusion+++GO:…	cellular_component+++biological_process+++molecular_function	membrane+++organelle+++cell part+++cell+++organelle part+++localization+++metabolic process+++cellular process+++cellular component organization or biogenesis+++membrane part+++protein-containing complex+++binding	11.4686	1.554062E-9	1.08643700904977E-8
NM_001369117	72701	Zfp618	mRNA	GO:0003677///DNA binding+++GO:0042802///identical protein binding+++GO:0046872///metal ion binding+++GO:0008134///transcription factor binding+++GO:0035563///positive regulation of chromatin binding+++GO:0005634///nucleus+++GO:0005721///pericentric heterochromatin+++GO:0000785///chromatin+++GO:0001221///transcription cofactor binding	molecular_function+++biological_process+++cellular_component	binding+++biological regulation+++organelle+++cell part+++cell+++organelle part	11.4594	1.554062E-9	1.08674434625177E-8
NM_001159349	69823	Fyttd1	mRNA	GO:0016607///nuclear speck+++GO:0005654///nucleoplasm+++GO:0003729///mRNA binding+++GO:0006406///mRNA export from nucleus+++GO:0003723///RNA binding+++GO:0051028///mRNA transport+++GO:0005634///nucleus	cellular_component+++molecular_function+++biological_process	membrane-enclosed lumen+++organelle+++cell part+++cell+++organelle part+++binding+++metabolic process+++localization	11.4589	1.554062E-9	1.08520939661017E-8
NM_153528	207798	Gramd1c	mRNA	GO:0016021///integral component of membrane+++GO:0016020///membrane+++GO:0120009///intermembrane lipid transfer+++GO:0015918///sterol transport+++GO:0005886///plasma membrane+++GO:0005789///endoplasmic reticulum membrane+++GO:0006869///lipid transport+++GO:0008289///lipid binding+++GO:0005783///endoplasmic reticulum+++GO:0071397///cellular response to cholesterol+++GO:0120020///intermembrane chol…	cellular_component+++biological_process+++molecular_function	membrane+++membrane part+++localization+++cellular process+++cellular component organization or biogenesis+++cell part+++cell+++organelle+++organelle part+++binding+++response to stimulus+++transporter activity	11.4517	1.554062E-9	1.08612984563189E-8
NM_001271450	209224	Enox2	mRNA	GO:0015035///protein disulfide oxidoreductase activity+++GO:0007624///ultradian rhythm+++GO:0009897///external side of plasma membrane+++GO:0022900///electron transport chain+++GO:0005615///extracellular space+++GO:0005886///plasma membrane+++GO:0040008///regulation of growth+++GO:0016491///oxidoreductase activity+++GO:0048511///rhythmic process+++GO:0016020///membrane+++GO:0005576///extracellula…	molecular_function+++biological_process+++cellular_component	catalytic activity+++rhythmic process+++membrane+++cell part+++membrane part+++cell+++metabolic process+++cellular process+++extracellular region part+++extracellular region+++regulation of biological process+++growth+++biological regulation+++binding	11.4491	3.20326E-9	2.1587946346783E-8
NM_001083810	72446	Prr5l	mRNA	GO:0090316///positive regulation of intracellular protein transport+++GO:0038203///TORC2 signaling+++GO:0061014///positive regulation of mRNA catabolic process+++GO:0031932///TORC2 complex+++GO:0031625///ubiquitin protein ligase binding+++GO:0010762///regulation of fibroblast migration+++GO:0034599///cellular response to oxidative stress+++GO:0001933///negative regulation of protein phosphorylati…	biological_process+++cellular_component+++molecular_function	regulation of biological process+++localization+++positive regulation of biological process+++biological regulation+++response to stimulus+++signaling+++cellular process+++metabolic process+++negative regulation of biological process+++cell part+++protein-containing complex+++cell+++binding+++locomotion+++organelle	11.4486	3.20326E-9	2.15997237315876E-8
NM_001253392	13990	Smarcad1	mRNA	GO:0000018///regulation of DNA recombination+++GO:0032508///DNA duplex unwinding+++GO:0005694///chromosome+++GO:0005634///nucleus+++GO:0000729///DNA double-strand break processing+++GO:0005654///nucleoplasm+++GO:0003677///DNA binding+++GO:0043596///nuclear replication fork+++GO:0035861///site of double-strand break+++GO:0051304///chromosome separation+++GO:0043044///ATP-dependent chromatin remode…	biological_process+++cellular_component+++molecular_function	metabolic process+++regulation of biological process+++cellular process+++biological regulation+++cellular component organization or biogenesis+++organelle+++cell part+++cell+++response to stimulus+++membrane-enclosed lumen+++organelle part+++binding+++catalytic activity	11.4414	3.20326E-9	2.15820624693377E-8
NM_001358521	71703	Armcx3	mRNA	GO:1904115///axon cytoplasm+++GO:0005737///cytoplasm+++GO:0005634///nucleus+++GO:0005741///mitochondrial outer membrane+++GO:0034613///cellular protein localization+++GO:0045944///positive regulation of transcription by RNA polymerase II+++GO:0005739///mitochondrion+++GO:0007005///mitochondrion organization+++GO:0031307///integral component of mitochondrial outer membrane+++GO:0005829///cytosol++…	cellular_component+++biological_process+++molecular_function	cell part+++cell+++organelle+++membrane+++organelle part+++localization+++metabolic process+++regulation of biological process+++positive regulation of biological process+++cellular process+++biological regulation+++cellular component organization or biogenesis+++membrane part+++binding	11.4378	3.20326E-9	2.15585589980942E-8
NM_001271595	13860	Eps8	mRNA	GO:0051016///barbed-end actin filament capping+++GO:0051017///actin filament bundle assembly+++GO:0003779///actin binding+++GO:0035591///signaling adaptor activity+++GO:0099072///regulation of postsynaptic membrane neurotransmitter receptor levels+++GO:0098978///glutamatergic synapse+++GO:0005903///brush border+++GO:0032420///stereocilium+++GO:0045202///synapse+++GO:0030426///growth cone+++GO:000…	biological_process+++molecular_function+++cellular_component	regulation of biological process+++negative regulation of biological process+++cellular process+++biological regulation+++cellular component organization or biogenesis+++binding+++synapse+++cell part+++cell+++organelle+++organelle part+++membrane+++membrane part+++synapse part+++response to stimulus+++behavior+++multicellular organismal process+++protein-containing complex+++cell junction+++immun…	11.4362	3.20326E-9	2.16056172442019E-8
NM_001370793	17692	Msl3	mRNA	GO:0005634///nucleus+++GO:0043984///histone H4-K16 acetylation+++GO:0046972///histone acetyltransferase activity (H4-K16 specific)+++GO:0003677///DNA binding+++GO:0006355///regulation of transcription, DNA-templated+++GO:0035064///methylated histone binding+++GO:0072487///MSL complex+++GO:0006325///chromatin organization+++GO:0016575///histone deacetylation+++GO:0016573///histone acetylation+++GO…	cellular_component+++biological_process+++molecular_function	organelle+++cell part+++cell+++metabolic process+++cellular process+++cellular component organization or biogenesis+++catalytic activity+++binding+++regulation of biological process+++biological regulation+++membrane-enclosed lumen+++protein-containing complex+++organelle part+++negative regulation of biological process	11.412	3.20326E-9	2.15644300653595E-8
NM_001190912	67703	Kirrel3	mRNA	GO:0016021///integral component of membrane+++GO:0016020///membrane+++GO:0005576///extracellular region+++GO:0030165///PDZ domain binding+++GO:0030097///hemopoiesis+++GO:0030424///axon+++GO:0005886///plasma membrane+++GO:0030425///dendrite+++GO:0008021///synaptic vesicle+++GO:0072102///glomerulus morphogenesis+++GO:0048812///neuron projection morphogenesis+++GO:0043198///dendritic shaft+++GO:0001…	cellular_component+++molecular_function+++biological_process	membrane+++membrane part+++extracellular region+++binding+++developmental process+++immune system process+++multicellular organismal process+++cell part+++cell+++organelle+++synapse+++synapse part+++cellular process+++cellular component organization or biogenesis+++locomotion+++localization+++behavior+++multi-organism process+++biological adhesion+++cell junction	11.4078	3.20326E-9	2.15938334333242E-8
NM_001309460	20740	Sptan1	mRNA	GO:0005856///cytoskeleton+++GO:0005938///cell cortex+++GO:0046872///metal ion binding+++GO:0003779///actin binding+++GO:0051693///actin filament capping+++GO:0005737///cytoplasm+++GO:0005516///calmodulin binding+++GO:0005509///calcium ion binding+++GO:0043209///myelin sheath+++GO:0033270///paranode region of axon+++GO:0005829///cytosol+++GO:0044877///protein-containing complex binding+++GO:003299…	cellular_component+++molecular_function+++biological_process	organelle+++cell part+++cell+++binding+++regulation of biological process+++negative regulation of biological process+++cellular process+++biological regulation+++cellular component organization or biogenesis+++protein-containing complex+++membrane+++supramolecular complex+++organelle part+++cell junction+++membrane part	11.4067	3.20326E-9	2.15703043312449E-8
NM_018866	55985	Cxcl13	mRNA	GO:0005576///extracellular region+++GO:0035754///B cell chemotaxis+++GO:0035768///endothelial cell chemotaxis to fibroblast growth factor+++GO:0035769///B cell chemotaxis across high endothelial venule+++GO:0042742///defense response to bacterium+++GO:0090630///activation of GTPase activity+++GO:0048535///lymph node development+++GO:0070098///chemokine-mediated signaling pathway+++GO:0048248///CX…	cellular_component+++biological_process+++molecular_function	extracellular region+++immune system process+++locomotion+++response to stimulus+++localization+++cellular process+++multicellular organismal process+++multi-organism process+++biological regulation+++developmental process+++regulation of biological process+++signaling+++binding+++molecular function regulator+++positive regulation of biological process+++cellular component organization or biogene…	11.3987	3.20326E-9	2.15761817983651E-8
NM_001357379	277978	Exoc3l	mRNA	GO:0000145///exocyst+++GO:0006887///exocytosis+++GO:0000149///SNARE binding+++GO:0051601///exocyst localization+++GO:0030072///peptide hormone secretion+++GO:0030141///secretory granule+++GO:0030133///transport vesicle+++GO:0005515///protein binding+++GO:0031410///cytoplasmic vesicle	cellular_component+++biological_process+++molecular_function	cell part+++protein-containing complex+++cell+++localization+++cellular process+++binding+++signaling+++biological regulation+++organelle	11.3987	3.20326E-9	2.15526911268372E-8
NM_001362752	170718	Idh3b	mRNA	GO:0005739///mitochondrion+++GO:0004449///isocitrate dehydrogenase (NAD+) activity+++GO:0006099///tricarboxylic acid cycle+++GO:0006102///isocitrate metabolic process+++GO:0006103///2-oxoglutarate metabolic process+++GO:0006734///NADH metabolic process+++GO:0016616///oxidoreductase activity, acting on the CH-OH group of donors, NAD or NADP as acceptor+++GO:0051287///NAD binding+++GO:0000287///mag…	cellular_component+++molecular_function+++biological_process	organelle+++cell part+++cell+++catalytic activity+++metabolic process+++cellular process+++binding	11.3961	6.60258E-9	4.30534892112899E-8
NM_001360517	218756	Slc4a7	mRNA	GO:0098656///anion transmembrane transport+++GO:0015698///inorganic anion transport+++GO:0016020///membrane+++GO:0006811///ion transport+++GO:0016021///integral component of membrane+++GO:0008509///anion transmembrane transporter activity+++GO:0006820///anion transport+++GO:0005452///inorganic anion exchanger activity+++GO:0045202///synapse+++GO:0016323///basolateral plasma membrane+++GO:0031410/…	biological_process+++cellular_component+++molecular_function	localization+++membrane+++membrane part+++transporter activity+++synapse+++cell part+++cell+++organelle+++organelle part+++binding+++developmental process+++multicellular organismal process+++cellular process+++biological regulation	11.3945	6.60258E-9	4.30194458618872E-8
NM_001372531	73174	Tbkbp1	mRNA	GO:0005515///protein binding+++GO:0045087///innate immune response+++GO:0046872///metal ion binding+++GO:0002376///immune system process+++GO:0007249///I-kappaB kinase/NF-kappaB signaling+++GO:0005737///cytoplasm	molecular_function+++biological_process+++cellular_component	binding+++immune system process+++response to stimulus+++regulation of biological process+++signaling+++cellular process+++biological regulation+++cell part+++cell	11.3912	6.60258E-9	4.30648489709762E-8
NM_001290411	108841	Rdh13	mRNA	GO:0016491///oxidoreductase activity+++GO:0042572///retinol metabolic process+++GO:0052650///NADP-retinol dehydrogenase activity+++GO:0005743///mitochondrial inner membrane+++GO:0042574///retinal metabolic process+++GO:0042462///eye photoreceptor cell development+++GO:0005739///mitochondrion+++GO:0009644///response to high light intensity+++GO:0010842///retina layer formation+++GO:0016020///membr…	molecular_function+++biological_process+++cellular_component	catalytic activity+++metabolic process+++cellular process+++biological regulation+++organelle+++membrane+++cell part+++cell+++organelle part+++developmental process+++multicellular organismal process+++response to stimulus	11.388	6.60258E-9	4.29741383886256E-8
NM_001358860	243906	Zfp14	mRNA	GO:0005634///nucleus+++GO:0001835///blastocyst hatching+++GO:0046872///metal ion binding+++GO:0003677///DNA binding+++GO:0006355///regulation of transcription, DNA-templated+++GO:0000981///DNA-binding transcription factor activity, RNA polymerase II-specific+++GO:0000978///RNA polymerase II proximal promoter sequence-specific DNA binding+++GO:0006357///regulation of transcription by RNA polymeras…	cellular_component+++biological_process+++molecular_function	organelle+++cell part+++cell+++developmental process+++multicellular organismal process+++binding+++metabolic process+++regulation of biological process+++cellular process+++biological regulation+++transcription regulator activity	11.3853	6.60258E-9	4.29515204210526E-8
NM_001355101	30928	Zbtb18	mRNA	GO:0045892///negative regulation of transcription, DNA-templated+++GO:0005634///nucleus+++GO:0045944///positive regulation of transcription by RNA polymerase II+++GO:0048666///neuron development+++GO:0048872///homeostasis of number of cells+++GO:0051302///regulation of cell division+++GO:0043565///sequence-specific DNA binding+++GO:1990837///sequence-specific double-stranded DNA binding+++GO:0016…	biological_process+++cellular_component+++molecular_function	metabolic process+++regulation of biological process+++negative regulation of biological process+++cellular process+++biological regulation+++organelle+++cell part+++cell+++positive regulation of biological process+++developmental process+++multicellular organismal process+++binding+++membrane-enclosed lumen+++organelle part+++transcription regulator activity	11.3837	6.60258E-9	4.29967801896733E-8
NM_001357958	56417	Adar	mRNA	GO:0003723///RNA binding+++GO:0051607///defense response to virus+++GO:0004000///adenosine deaminase activity+++GO:0003726///double-stranded RNA adenosine deaminase activity+++GO:0006396///RNA processing+++GO:0098586///cellular response to virus+++GO:0005730///nucleolus+++GO:0005737///cytoplasm+++GO:0035280///miRNA loading onto RISC involved in gene silencing by miRNA+++GO:0035455///response to i…	molecular_function+++biological_process+++cellular_component	binding+++immune system process+++response to stimulus+++multi-organism process+++catalytic activity+++metabolic process+++cellular process+++membrane-enclosed lumen+++organelle+++cell part+++cell+++organelle part+++regulation of biological process+++negative regulation of biological process+++biological regulation+++cellular component organization or biogenesis+++positive regulation of biologica…	11.3788	6.60258E-9	4.29628264280074E-8
NM_001301281	11610	Agtrap	mRNA	GO:0005938///cell cortex+++GO:0005886///plasma membrane+++GO:0030659///cytoplasmic vesicle membrane+++GO:0000139///Golgi membrane+++GO:0005789///endoplasmic reticulum membrane+++GO:0001666///response to hypoxia+++GO:0005794///Golgi apparatus+++GO:0043231///intracellular membrane-bounded organelle+++GO:0005515///protein binding+++GO:0042802///identical protein binding+++GO:0004945///angiotensin ty…	cellular_component+++biological_process+++molecular_function	cell part+++cell+++membrane+++organelle+++organelle part+++membrane part+++response to stimulus+++binding+++molecular transducer activity+++multicellular organismal process+++biological regulation+++regulation of biological process+++signaling+++cellular process	11.375	6.60258E-9	4.30989642461051E-8
NM_001347161	241447	Cers6	mRNA	GO:0006665///sphingolipid metabolic process+++GO:0005789///endoplasmic reticulum membrane+++GO:0046513///ceramide biosynthetic process+++GO:0050291///sphingosine N-acyltransferase activity+++GO:0005783///endoplasmic reticulum+++GO:0030148///sphingolipid biosynthetic process+++GO:0006629///lipid metabolic process+++GO:0006954///inflammatory response+++GO:0016740///transferase activity+++GO:0016021…	biological_process+++cellular_component+++molecular_function	metabolic process+++cellular process+++organelle+++membrane+++cell part+++membrane part+++cell+++organelle part+++catalytic activity+++response to stimulus+++binding	11.3729	6.60258E-9	4.31103480190174E-8
NM_145977	212980	Slc45a3	mRNA	GO:0016020///membrane+++GO:0008506///sucrose:proton symporter activity+++GO:0015770///sucrose transport+++GO:0016021///integral component of membrane+++GO:0055085///transmembrane transport+++GO:0022857///transmembrane transporter activity+++GO:0045723///positive regulation of fatty acid biosynthetic process+++GO:0048713///regulation of oligodendrocyte differentiation+++GO:0010907///positive regul…	cellular_component+++molecular_function+++biological_process	membrane+++transporter activity+++localization+++membrane part+++metabolic process+++regulation of biological process+++cellular process+++positive regulation of biological process+++biological regulation+++developmental process+++multicellular organismal process	11.3707	6.60258E-9	4.30875864836325E-8
NM_001163433	74480	Samd4	mRNA	GO:0005737///cytoplasm+++GO:0043488///regulation of mRNA stability+++GO:0003723///RNA binding+++GO:0030371///translation repressor activity+++GO:0017148///negative regulation of translation+++GO:0003729///mRNA binding+++GO:0000289///nuclear-transcribed mRNA poly(A) tail shortening+++GO:0045727///positive regulation of translation+++GO:0030054///cell junction+++GO:0005829///cytosol+++GO:0030425///…	cellular_component+++biological_process+++molecular_function	cell part+++cell+++metabolic process+++regulation of biological process+++negative regulation of biological process+++cellular process+++biological regulation+++binding+++translation regulator activity+++positive regulation of biological process+++cell junction+++membrane-enclosed lumen+++organelle+++organelle part+++protein-containing complex+++synapse	11.3674	6.60258E-9	4.29854563076113E-8
NM_198223	68938	Aspscr1	mRNA	GO:0033116///endoplasmic reticulum-Golgi intermediate compartment membrane+++GO:0012505///endomembrane system+++GO:0005737///cytoplasm+++GO:0005634///nucleus+++GO:0043231///intracellular membrane-bounded organelle+++GO:0005886///plasma membrane+++GO:0031401///positive regulation of protein modification process+++GO:0005654///nucleoplasm+++GO:0030659///cytoplasmic vesicle membrane+++GO:0042593///g…	cellular_component+++biological_process+++molecular_function	organelle+++membrane+++cell part+++cell+++organelle part+++metabolic process+++regulation of biological process+++positive regulation of biological process+++cellular process+++biological regulation+++membrane-enclosed lumen+++localization+++membrane part+++binding	11.3576	6.60258E-9	4.30762147268409E-8
NM_001357860	72722	Fam98a	mRNA	GO:0008276///protein methyltransferase activity+++GO:0006479///protein methylation+++GO:0010628///positive regulation of gene expression+++GO:0008284///positive regulation of cell proliferation+++GO:1900029///positive regulation of ruffle assembly+++GO:0032418///lysosome localization+++GO:0005515///protein binding+++GO:0072669///tRNA-splicing ligase complex	molecular_function+++biological_process+++cellular_component	catalytic activity+++metabolic process+++cellular process+++regulation of biological process+++positive regulation of biological process+++biological regulation+++cell proliferation+++cellular component organization or biogenesis+++localization+++binding+++cell part+++protein-containing complex+++cell	11.3542	6.60258E-9	4.30307876614817E-8
NM_053202	108655	Foxp1	mRNA	GO:0003677///DNA binding+++GO:0005634///nucleus+++GO:0046872///metal ion binding+++GO:0043565///sequence-specific DNA binding+++GO:0003700///DNA-binding transcription factor activity+++GO:0006355///regulation of transcription, DNA-templated+++GO:1905206///positive regulation of hydrogen peroxide-induced cell death+++GO:0071356///cellular response to tumor necrosis factor+++GO:0061052///negative r…	molecular_function+++cellular_component+++biological_process	binding+++organelle+++cell part+++cell+++transcription regulator activity+++metabolic process+++regulation of biological process+++cellular process+++biological regulation+++response to stimulus+++positive regulation of biological process+++developmental process+++negative regulation of biological process+++growth+++multicellular organismal process+++cellular component organization or biogenesis+…	11.3515	6.60258E-9	4.30081100395257E-8
NM_001364577	330401	Tmcc1	mRNA	GO:0016021///integral component of membrane+++GO:0016020///membrane+++GO:0005789///endoplasmic reticulum membrane+++GO:0090148///membrane fission+++GO:0097750///endosome membrane tubulation+++GO:0005791///rough endoplasmic reticulum+++GO:0042802///identical protein binding+++GO:0007029///endoplasmic reticulum organization+++GO:0005829///cytosol+++GO:0016197///endosomal transport+++GO:0005783///en…	cellular_component+++biological_process+++molecular_function	membrane+++membrane part+++organelle+++cell part+++cell+++organelle part+++cellular process+++cellular component organization or biogenesis+++binding+++localization	11.3504	6.60258E-9	4.3042135443038E-8
NM_001291212	360013	Myo18a	mRNA	GO:0003774///motor activity+++GO:0005524///ATP binding+++GO:0016459///myosin complex+++GO:0003779///actin binding+++GO:0000166///nucleotide binding+++GO:0051015///actin filament binding+++GO:0005903///brush border+++GO:0000139///Golgi membrane+++GO:0005856///cytoskeleton+++GO:0005794///Golgi apparatus+++GO:0005737///cytoplasm+++GO:0005793///endoplasmic reticulum-Golgi intermediate compartment+++G…	molecular_function+++cellular_component+++biological_process	catalytic activity+++binding+++organelle+++cell part+++protein-containing complex+++cell+++organelle part+++membrane+++regulation of biological process+++immune system process+++localization+++cellular process+++positive regulation of biological process+++cellular component organization or biogenesis+++biological regulation+++response to stimulus+++negative regulation of biological process+++loco…	11.3476	6.60258E-9	4.3133133615222E-8
NM_001347475	243653	Clec1a	mRNA	GO:0016020///membrane+++GO:0008150///biological_process+++GO:0005575///cellular_component+++GO:0016021///integral component of membrane+++GO:0030246///carbohydrate binding	cellular_component+++biological_process+++molecular_function	membrane+++biological_process+++cellular_component+++membrane part+++binding	11.3443	6.60258E-9	4.31217378071334E-8
NM_001282064	225912	Cyb561a3	mRNA	GO:0055085///transmembrane transport+++GO:0031902///late endosome membrane+++GO:0005765///lysosomal membrane+++GO:0043231///intracellular membrane-bounded organelle+++GO:0005730///nucleolus+++GO:0005764///lysosome+++GO:0005768///endosome+++GO:0046872///metal ion binding+++GO:0016491///oxidoreductase activity+++GO:0016021///integral component of membrane+++GO:0016020///membrane+++GO:0006879///cell…	biological_process+++cellular_component+++molecular_function	localization+++membrane+++organelle+++cell part+++cell+++organelle part+++membrane-enclosed lumen+++binding+++catalytic activity+++membrane part+++cellular process+++biological regulation	11.3421	1.360934E-8	8.52782977946768E-8
NM_153795	108101	Fermt3	mRNA	GO:0007229///integrin-mediated signaling pathway+++GO:0002102///podosome+++GO:0007159///leukocyte cell-cell adhesion+++GO:0033622///integrin activation+++GO:0033632///regulation of cell-cell adhesion mediated by integrin+++GO:0034446///substrate adhesion-dependent cell spreading+++GO:0030335///positive regulation of cell migration+++GO:0042995///cell projection+++GO:0007155///cell adhesion+++GO:0…	biological_process+++cellular_component+++molecular_function	regulation of biological process+++response to stimulus+++signaling+++cellular process+++biological regulation+++organelle+++cell part+++protein-containing complex+++cell+++organelle part+++biological adhesion+++cellular component organization or biogenesis+++developmental process+++locomotion+++localization+++positive regulation of biological process+++cell junction+++multicellular organismal pr…	11.3404	1.360934E-8	8.54515836423673E-8
NM_001368621	77739	Adamtsl1	mRNA	GO:0062023///collagen-containing extracellular matrix+++GO:0005576///extracellular region+++GO:0031012///extracellular matrix+++GO:0004222///metalloendopeptidase activity+++GO:0030198///extracellular matrix organization	cellular_component+++molecular_function+++biological_process	extracellular region part+++extracellular region+++catalytic activity+++cellular process+++cellular component organization or biogenesis	11.3382	1.360934E-8	8.55167475343162E-8
NM_001357466	13175	Dclk1	mRNA	GO:0000166///nucleotide binding+++GO:0005524///ATP binding+++GO:0004674///protein serine/threonine kinase activity+++GO:0004672///protein kinase activity+++GO:0006468///protein phosphorylation+++GO:0035556///intracellular signal transduction+++GO:0042995///cell projection+++GO:0005737///cytoplasm+++GO:0009615///response to virus+++GO:1900181///negative regulation of protein localization to nucleu…	molecular_function+++biological_process+++cellular_component	binding+++catalytic activity+++metabolic process+++cellular process+++regulation of biological process+++response to stimulus+++signaling+++biological regulation+++cell part+++cell+++multi-organism process+++negative regulation of biological process+++localization+++developmental process+++multicellular organismal process+++growth+++cellular component organization or biogenesis+++organelle+++syna…	11.3348	1.360934E-8	8.5473293902439E-8
NM_001317354	12700	Cish	mRNA	GO:0016567///protein ubiquitination+++GO:0043551///regulation of phosphatidylinositol 3-kinase activity+++GO:0005515///protein binding+++GO:0005886///plasma membrane+++GO:0007205///protein kinase C-activating G protein-coupled receptor signaling pathway+++GO:0040008///regulation of growth+++GO:0009968///negative regulation of signal transduction+++GO:0035556///intracellular signal transduction+++…	biological_process+++molecular_function+++cellular_component	metabolic process+++cellular process+++regulation of biological process+++biological regulation+++binding+++membrane+++cell part+++cell+++response to stimulus+++signaling+++growth+++negative regulation of biological process+++molecular function regulator+++membrane part+++protein-containing complex	11.3326	1.360934E-8	8.5343197564688E-8
NM_001357902	66595	Aste1	mRNA	GO:0003674///molecular_function+++GO:0008150///biological_process+++GO:0005575///cellular_component	molecular_function+++biological_process+++cellular_component	molecular_function+++biological_process+++cellular_component	11.3231	1.360934E-8	8.53865189847716E-8
NM_001083809	72401	Slc43a1	mRNA	GO:0016021///integral component of membrane+++GO:0016020///membrane+++GO:0055085///transmembrane transport+++GO:0022857///transmembrane transporter activity+++GO:0015804///neutral amino acid transport+++GO:0051956///negative regulation of amino acid transport+++GO:0060358///negative regulation of leucine import+++GO:0015175///neutral amino acid transmembrane transporter activity+++GO:1902475///L-…	cellular_component+++biological_process+++molecular_function	membrane+++membrane part+++localization+++transporter activity+++regulation of biological process+++negative regulation of biological process+++biological regulation	11.3026	1.360934E-8	8.54298844083291E-8
NM_001360380	105559	Mbnl2	mRNA	GO:0046872///metal ion binding+++GO:0005737///cytoplasm+++GO:0005634///nucleus+++GO:0043484///regulation of RNA splicing+++GO:1990837///sequence-specific double-stranded DNA binding+++GO:0005654///nucleoplasm+++GO:0000381///regulation of alternative mRNA splicing, via spliceosome+++GO:0006397///mRNA processing+++GO:0008380///RNA splicing+++GO:0003723///RNA binding	molecular_function+++cellular_component+++biological_process	binding+++cell part+++cell+++organelle+++metabolic process+++regulation of biological process+++cellular process+++biological regulation+++membrane-enclosed lumen+++organelle part	11.3015	1.360934E-8	8.52566864673087E-8
NM_001361978	74008	Arsg	mRNA	GO:0005764///lysosome+++GO:0006790///sulfur compound metabolic process+++GO:0033889///N-sulfoglucosamine-3-sulfatase activity+++GO:0005615///extracellular space+++GO:0005783///endoplasmic reticulum+++GO:0046872///metal ion binding+++GO:0016787///hydrolase activity+++GO:0003824///catalytic activity+++GO:0008484///sulfuric ester hydrolase activity+++GO:0004065///arylsulfatase activity	cellular_component+++biological_process+++molecular_function	organelle+++cell part+++cell+++metabolic process+++cellular process+++catalytic activity+++extracellular region part+++extracellular region+++binding	11.3009	1.360934E-8	8.54950151969504E-8
NM_001276455	116914	Slc19a2	mRNA	GO:0035461///vitamin transmembrane transport+++GO:0016021///integral component of membrane+++GO:0016020///membrane+++GO:0090482///vitamin transmembrane transporter activity+++GO:0051180///vitamin transport+++GO:0005886///plasma membrane+++GO:0071934///thiamine transmembrane transport+++GO:0015234///thiamine transmembrane transporter activity+++GO:0015888///thiamine transport+++GO:0055085///transm…	biological_process+++cellular_component+++molecular_function	localization+++membrane+++membrane part+++transporter activity+++cell part+++cell+++response to stimulus	11.2975	1.360934E-8	8.52999200811359E-8
NM_001167832	233893	Zfp764	mRNA	GO:0000981///DNA-binding transcription factor activity, RNA polymerase II-specific+++GO:0000978///RNA polymerase II proximal promoter sequence-specific DNA binding+++GO:0006357///regulation of transcription by RNA polymerase II+++GO:0005634///nucleus+++GO:0046872///metal ion binding+++GO:0006355///regulation of transcription, DNA-templated	molecular_function+++biological_process+++cellular_component	transcription regulator activity+++binding+++metabolic process+++regulation of biological process+++cellular process+++biological regulation+++organelle+++cell part+++cell	11.2969	1.360934E-8	8.53648527784826E-8
NM_001360900	55927	Hes6	mRNA	GO:0005634///nucleus+++GO:1990837///sequence-specific double-stranded DNA binding+++GO:0046982///protein heterodimerization activity+++GO:0005667///transcription factor complex+++GO:0003700///DNA-binding transcription factor activity+++GO:0042803///protein homodimerization activity+++GO:0006357///regulation of transcription by RNA polymerase II+++GO:0007399///nervous system development+++GO:00301…	cellular_component+++molecular_function+++biological_process	organelle+++cell part+++cell+++binding+++protein-containing complex+++transcription regulator activity+++metabolic process+++regulation of biological process+++cellular process+++biological regulation+++developmental process+++multicellular organismal process+++negative regulation of biological process	11.2917	1.360934E-8	8.53215533350241E-8
NM_001290789	71774	Shroom1	mRNA	GO:0051015///actin filament binding+++GO:0051017///actin filament bundle assembly+++GO:0045159///myosin II binding+++GO:0000902///cell morphogenesis+++GO:0005856///cytoskeleton+++GO:0005874///microtubule+++GO:0003779///actin binding+++GO:0005737///cytoplasm+++GO:0016324///apical plasma membrane+++GO:0043296///apical junction complex+++GO:0007015///actin filament organization+++GO:0030864///cortic…	molecular_function+++biological_process+++cellular_component	binding+++cellular process+++cellular component organization or biogenesis+++developmental process+++organelle+++cell part+++cell+++supramolecular complex+++organelle part+++membrane+++membrane part+++cell junction	11.286	2.80518E-8	1.70127697742885E-7
NM_001310652	73061	Cldn34c1	mRNA	GO:0005923///bicellular tight junction+++GO:0003674///molecular_function+++GO:0016021///integral component of membrane+++GO:0016020///membrane+++GO:0030054///cell junction+++GO:0005198///structural molecule activity+++GO:0007155///cell adhesion+++GO:0005886///plasma membrane+++GO:0070830///bicellular tight junction assembly	cellular_component+++molecular_function+++biological_process	cell junction+++molecular_function+++membrane+++membrane part+++structural molecule activity+++biological adhesion+++cell part+++cell+++cellular process+++cellular component organization or biogenesis	11.2802	2.80518E-8	1.69794440744368E-7
NM_001271798	211712	Pcdh9	mRNA	GO:0005509///calcium ion binding+++GO:0030426///growth cone+++GO:0044291///cell-cell contact zone+++GO:0005887///integral component of plasma membrane+++GO:0005515///protein binding+++GO:0007155///cell adhesion+++GO:0016021///integral component of membrane+++GO:0016020///membrane+++GO:0005886///plasma membrane+++GO:0007156///homophilic cell adhesion via plasma membrane adhesion molecules+++GO:003…	molecular_function+++cellular_component+++biological_process	binding+++cell part+++cell+++cell junction+++membrane+++membrane part+++biological adhesion+++developmental process+++multicellular organismal process	11.268	2.80518E-8	1.69752875397797E-7
NM_001200038	100502698	Rubcn	mRNA	GO:0005764///lysosome+++GO:0005768///endosome+++GO:0006914///autophagy+++GO:0005769///early endosome+++GO:0005770///late endosome+++GO:0005515///protein binding+++GO:1901097///negative regulation of autophagosome maturation+++GO:0043553///negative regulation of phosphatidylinositol 3-kinase activity+++GO:0045806///negative regulation of endocytosis+++GO:0043231///intracellular membrane-bounded or…	cellular_component+++biological_process+++molecular_function	organelle+++cell part+++cell+++metabolic process+++cellular process+++binding+++regulation of biological process+++negative regulation of biological process+++cellular component organization or biogenesis+++biological regulation+++localization+++membrane-enclosed lumen+++organelle part+++immune system process	11.2621	2.80518E-8	1.69503910046443E-7
NM_001256518	319475	Zfp672	mRNA	GO:0000981///DNA-binding transcription factor activity, RNA polymerase II-specific+++GO:0046872///metal ion binding+++GO:0000977///RNA polymerase II regulatory region sequence-specific DNA binding+++GO:0006357///regulation of transcription by RNA polymerase II+++GO:0005654///nucleoplasm+++GO:0005634///nucleus	molecular_function+++biological_process+++cellular_component	transcription regulator activity+++binding+++metabolic process+++regulation of biological process+++cellular process+++biological regulation+++membrane-enclosed lumen+++organelle+++cell part+++cell+++organelle part	11.2597	2.80518E-8	1.69711330396476E-7
NM_001348180	107351	Kank1	mRNA	GO:1900025///negative regulation of substrate adhesion-dependent cell spreading+++GO:1900028///negative regulation of ruffle assembly+++GO:0090263///positive regulation of canonical Wnt signaling pathway+++GO:0090303///positive regulation of wound healing+++GO:0090521///glomerular visceral epithelial cell migration+++GO:2000114///regulation of establishment of cell polarity+++GO:0035023///regulat…	biological_process+++cellular_component+++molecular_function	developmental process+++biological adhesion+++regulation of biological process+++negative regulation of biological process+++cellular process+++cellular component organization or biogenesis+++biological regulation+++response to stimulus+++signaling+++positive regulation of biological process+++locomotion+++localization+++multicellular organismal process+++membrane+++cell part+++cell+++membrane pa…	11.2574	2.80518E-8	1.69960905882353E-7
NM_001243067_2	73610	Zfp433	mRNA	GO:0046872///metal ion binding+++GO:0006355///regulation of transcription, DNA-templated+++GO:0000981///DNA-binding transcription factor activity, RNA polymerase II-specific+++GO:0000978///RNA polymerase II proximal promoter sequence-specific DNA binding+++GO:0006357///regulation of transcription by RNA polymerase II+++GO:0005634///nucleus	molecular_function+++biological_process+++cellular_component	binding+++metabolic process+++regulation of biological process+++cellular process+++biological regulation+++transcription regulator activity+++organelle+++cell part+++cell	11.2538	2.80518E-8	1.69462486803519E-7
NM_001360364	105428	Fam149b	mRNA	GO:0060271///cilium assembly+++GO:0061512///protein localization to cilium+++GO:0005929///cilium+++GO:0003674///molecular_function+++GO:0030030///cell projection organization+++GO:0042995///cell projection	biological_process+++cellular_component+++molecular_function	cellular process+++cellular component organization or biogenesis+++localization+++organelle+++cell part+++cell+++molecular_function	11.2533	2.80518E-8	1.69919259005146E-7
NM_001356403	24128	Xrn2	mRNA	GO:0005730///nucleolus+++GO:0004534///5'-3' exoribonuclease activity+++GO:0008409///5'-3' exonuclease activity+++GO:0006281///DNA repair+++GO:0006310///DNA recombination+++GO:0007017///microtubule-based process+++GO:0016070///RNA metabolic process+++GO:0007283///spermatogenesis+++GO:0000738///DNA catabolic process, exonucleolytic+++GO:0090503///RNA phosphodiester bond hydrolysis, exonucleolytic++…	cellular_component+++molecular_function+++biological_process	membrane-enclosed lumen+++organelle+++cell part+++cell+++organelle part+++catalytic activity+++metabolic process+++response to stimulus+++cellular process+++reproduction+++reproductive process+++multicellular organismal process+++multi-organism process+++developmental process+++binding+++regulation of biological process+++negative regulation of biological process+++biological regulation	11.2521	2.80518E-8	1.70169446871166E-7
NM_001347378	73242	Atat1	mRNA	GO:0005905///clathrin-coated pit+++GO:0016746///transferase activity, transferring acyl groups+++GO:0016740///transferase activity+++GO:0071929///alpha-tubulin acetylation+++GO:0005874///microtubule+++GO:0019799///tubulin N-acetyltransferase activity+++GO:0070507///regulation of microtubule cytoskeleton organization+++GO:0048666///neuron development+++GO:0030424///axon+++GO:0005856///cytoskeleton…	cellular_component+++molecular_function+++biological_process	membrane+++cell part+++membrane part+++cell+++catalytic activity+++metabolic process+++cellular process+++organelle+++supramolecular complex+++organelle part+++regulation of biological process+++cellular component organization or biogenesis+++biological regulation+++developmental process+++multicellular organismal process+++cell junction+++positive regulation of biological process+++reproduction+…	11.2515	2.80518E-8	1.70085969094923E-7
NM_026097	67338	Rffl	mRNA	GO:0005886///plasma membrane+++GO:0006915///apoptotic process+++GO:0046872///metal ion binding+++GO:0016567///protein ubiquitination+++GO:0005829///cytosol+++GO:0055038///recycling endosome membrane+++GO:1902042///negative regulation of extrinsic apoptotic signaling pathway via death domain receptors+++GO:1901797///negative regulation of signal transduction by p53 class mediator+++GO:0070936///pr…	cellular_component+++biological_process+++molecular_function	membrane+++cell part+++cell+++cellular process+++binding+++metabolic process+++organelle+++organelle part+++regulation of biological process+++negative regulation of biological process+++response to stimulus+++signaling+++biological regulation+++catalytic activity+++localization+++locomotion	11.2503	2.80518E-8	1.70002573179701E-7
NM_177026	319880	Tmcc3	mRNA	GO:0005789///endoplasmic reticulum membrane+++GO:0071889///14-3-3 protein binding+++GO:0042802///identical protein binding+++GO:0005783///endoplasmic reticulum+++GO:0008150///biological_process+++GO:0016021///integral component of membrane+++GO:0016020///membrane+++GO:0012505///endomembrane system	cellular_component+++molecular_function+++biological_process	organelle+++membrane+++cell part+++membrane part+++cell+++organelle part+++binding+++biological_process	11.2485	2.80518E-8	1.69338338461538E-7
NM_001122734_2	100039934	Gm15085	mRNA	GO:0003674///molecular_function+++GO:0008150///biological_process+++GO:0005575///cellular_component	molecular_function+++biological_process+++cellular_component	molecular_function+++biological_process+++cellular_component	11.2414	2.80518E-8	1.69379701025892E-7
NM_172997	15932	Idua	mRNA	GO:0008152///metabolic process+++GO:0016798///hydrolase activity, acting on glycosyl bonds+++GO:0016787///hydrolase activity+++GO:0004553///hydrolase activity, hydrolyzing O-glycosyl compounds+++GO:0005975///carbohydrate metabolic process+++GO:0005764///lysosome+++GO:0090341///negative regulation of secretion of lysosomal enzymes+++GO:1990079///cartilage homeostasis+++GO:0035108///limb morphogene…	biological_process+++molecular_function+++cellular_component	metabolic process+++catalytic activity+++organelle+++cell part+++cell+++regulation of biological process+++negative regulation of biological process+++localization+++cellular process+++biological regulation+++multicellular organismal process+++developmental process+++positive regulation of biological process+++binding+++cellular component organization or biogenesis+++behavior+++response to stimul…	11.239	2.80518E-8	1.69421083801613E-7
NM_016747	53310	Dlg3	mRNA	GO:0099072///regulation of postsynaptic membrane neurotransmitter receptor levels+++GO:0098978///glutamatergic synapse+++GO:0005515///protein binding+++GO:0099562///maintenance of postsynaptic density structure+++GO:0098919///structural constituent of postsynaptic density+++GO:0061098///positive regulation of protein tyrosine kinase activity+++GO:0043025///neuronal cell body+++GO:0099092///postsy…	biological_process+++cellular_component+++molecular_function	biological regulation+++synapse+++binding+++cellular process+++cellular component organization or biogenesis+++structural molecule activity+++metabolic process+++regulation of biological process+++positive regulation of biological process+++cell part+++cell+++organelle+++organelle part+++synapse part+++membrane+++membrane part+++protein-containing complex+++cell junction+++developmental process++…	11.2372	2.80518E-8	1.69669805725471E-7
NM_001159865	51960	Kctd18	mRNA	GO:0003674///molecular_function+++GO:0008150///biological_process+++GO:0005575///cellular_component+++GO:0051260///protein homooligomerization	molecular_function+++biological_process+++cellular_component	molecular_function+++biological_process+++cellular_component+++cellular process+++cellular component organization or biogenesis	11.236	2.80518E-8	1.69586817314747E-7
NM_001253879	17765	Mtf2	mRNA	GO:0005634///nucleus+++GO:0035064///methylated histone binding+++GO:0005737///cytoplasm+++GO:0005925///focal adhesion+++GO:0005654///nucleoplasm+++GO:0001222///transcription corepressor binding+++GO:0005515///protein binding+++GO:1990830///cellular response to leukemia inhibitory factor+++GO:0006325///chromatin organization+++GO:0046872///metal ion binding+++GO:0003677///DNA binding+++GO:0045944/…	cellular_component+++molecular_function+++biological_process	organelle+++cell part+++cell+++binding+++cell junction+++membrane-enclosed lumen+++organelle part+++response to stimulus+++cellular process+++cellular component organization or biogenesis+++metabolic process+++regulation of biological process+++positive regulation of biological process+++biological regulation+++negative regulation of biological process+++developmental process+++protein-containing…	11.2324	2.80518E-8	1.69628301369863E-7
NM_001276316	22201	Uba1	mRNA	GO:0016567///protein ubiquitination+++GO:0030057///desmosome+++GO:0010008///endosome membrane+++GO:0005739///mitochondrion+++GO:0005765///lysosomal membrane+++GO:0000792///heterochromatin+++GO:0004839///ubiquitin activating enzyme activity+++GO:0006974///cellular response to DNA damage stimulus+++GO:0030867///rough endoplasmic reticulum membrane+++GO:0005654///nucleoplasm+++GO:0005737///cytoplasm…	biological_process+++cellular_component+++molecular_function	metabolic process+++cellular process+++cell junction+++membrane+++organelle+++cell part+++cell+++organelle part+++catalytic activity+++response to stimulus+++membrane part+++membrane-enclosed lumen+++binding	11.2318	2.80518E-8	1.69877632533072E-7
NM_177707	237611	Stac3	mRNA	GO:0045202///synapse+++GO:0030315///T-tubule+++GO:0042383///sarcolemma+++GO:0005737///cytoplasm+++GO:0005654///nucleoplasm+++GO:0005829///cytosol+++GO:0007274///neuromuscular synaptic transmission+++GO:0003009///skeletal muscle contraction+++GO:0042802///identical protein binding+++GO:0048741///skeletal muscle fiber development+++GO:0005886///plasma membrane+++GO:0046872///metal ion binding+++GO:…	cellular_component+++biological_process+++molecular_function	synapse+++membrane+++cell part+++membrane part+++cell+++membrane-enclosed lumen+++organelle+++organelle part+++signaling+++cellular process+++multicellular organismal process+++binding+++developmental process+++regulation of biological process+++response to stimulus+++biological regulation+++localization+++positive regulation of biological process+++protein-containing complex	11.2288	2.80518E-8	1.70044260912212E-7
NM_001358501	20979	Syt1	mRNA	GO:0099502///calcium-dependent activation of synaptic vesicle fusion+++GO:0098978///glutamatergic synapse+++GO:0008021///synaptic vesicle+++GO:0005886///plasma membrane+++GO:0005515///protein binding+++GO:0030658///transport vesicle membrane+++GO:0005737///cytoplasm+++GO:0030672///synaptic vesicle membrane+++GO:0042584///chromaffin granule membrane+++GO:1903305///regulation of regulated secretory…	biological_process+++cellular_component+++molecular_function	regulation of biological process+++signaling+++localization+++positive regulation of biological process+++cellular process+++cellular component organization or biogenesis+++biological regulation+++synapse+++organelle+++cell part+++cell+++synapse part+++membrane+++binding+++organelle part+++developmental process+++growth+++multicellular organismal process+++response to stimulus+++membrane part+++c…	11.2288	2.80518E-8	1.69545353545232E-7
NM_175537	245007	Zbtb38	mRNA	GO:0045892///negative regulation of transcription, DNA-templated+++GO:0045944///positive regulation of transcription by RNA polymerase II+++GO:0003700///DNA-binding transcription factor activity+++GO:0042803///protein homodimerization activity+++GO:0008327///methyl-CpG binding+++GO:0006275///regulation of DNA replication+++GO:0006974///cellular response to DNA damage stimulus+++GO:0005654///nucle…	biological_process+++molecular_function+++cellular_component	metabolic process+++regulation of biological process+++negative regulation of biological process+++cellular process+++biological regulation+++positive regulation of biological process+++transcription regulator activity+++binding+++response to stimulus+++membrane-enclosed lumen+++organelle+++cell part+++cell+++organelle part	11.221	5.78206E-8	3.35916623266745E-7
NM_001313985	22248	Unc119	mRNA	GO:0000922///spindle pole+++GO:0008289///lipid binding+++GO:0007399///nervous system development+++GO:0042953///lipoprotein transport+++GO:0061098///positive regulation of protein tyrosine kinase activity+++GO:0045171///intercellular bridge+++GO:0005813///centrosome+++GO:0051233///spindle midzone+++GO:0000281///mitotic cytokinesis+++GO:0005815///microtubule organizing center+++GO:0005819///spindl…	cellular_component+++molecular_function+++biological_process	organelle+++cell part+++cell+++organelle part+++binding+++developmental process+++multicellular organismal process+++localization+++metabolic process+++regulation of biological process+++positive regulation of biological process+++cellular process+++biological regulation+++extracellular region part+++extracellular region+++response to stimulus+++negative regulation of biological process+++cellula…	11.2149	5.78206E-8	3.36628646255299E-7
NM_001359248	72068	Cnot2	mRNA	GO:0090503///RNA phosphodiester bond hydrolysis, exonucleolytic+++GO:0005737///cytoplasm+++GO:0005634///nucleus+++GO:2000036///regulation of stem cell population maintenance+++GO:0030014///CCR4-NOT complex+++GO:0005886///plasma membrane+++GO:0001222///transcription corepressor binding+++GO:0004535///poly(A)-specific ribonuclease activity+++GO:0010606///positive regulation of cytoplasmic mRNA proc…	biological_process+++cellular_component+++molecular_function	metabolic process+++cellular process+++cell part+++cell+++organelle+++developmental process+++regulation of biological process+++multicellular organismal process+++biological regulation+++protein-containing complex+++membrane+++binding+++catalytic activity+++positive regulation of biological process+++cellular component organization or biogenesis+++membrane-enclosed lumen+++organelle part+++negat…	11.2052	5.78206E-8	3.36866658496347E-7
NM_001355538	66960	Mindy3	mRNA	GO:1990380///Lys48-specific deubiquitinase activity+++GO:0004843///thiol-dependent ubiquitin-specific protease activity+++GO:0006508///proteolysis+++GO:0016787///hydrolase activity+++GO:0008234///cysteine-type peptidase activity+++GO:0008233///peptidase activity+++GO:0071108///protein K48-linked deubiquitination+++GO:0006915///apoptotic process+++GO:0031965///nuclear membrane+++GO:0005654///nucle…	molecular_function+++biological_process+++cellular_component	catalytic activity+++metabolic process+++cellular process+++organelle+++membrane+++cell part+++cell+++organelle part+++membrane-enclosed lumen	11.204	5.78206E-8	3.36946070721358E-7
NM_001162424	171207	Arhgap4	mRNA	GO:0042802///identical protein binding+++GO:0005737///cytoplasm+++GO:0007165///signal transduction+++GO:0030336///negative regulation of cell migration+++GO:0050790///regulation of catalytic activity+++GO:0005794///Golgi apparatus+++GO:0005874///microtubule+++GO:0005096///GTPase activator activity+++GO:0010764///negative regulation of fibroblast migration+++GO:0007399///nervous system development…	molecular_function+++cellular_component+++biological_process	binding+++cell part+++cell+++regulation of biological process+++response to stimulus+++signaling+++cellular process+++biological regulation+++negative regulation of biological process+++locomotion+++localization+++organelle+++supramolecular complex+++organelle part+++molecular function regulator+++developmental process+++multicellular organismal process+++growth+++cellular component organization …	11.1984	5.78206E-8	3.36311819294118E-7
NM_133220	170755	Sgk3	mRNA	GO:0000166///nucleotide binding+++GO:0005524///ATP binding+++GO:0016740///transferase activity+++GO:0004674///protein serine/threonine kinase activity+++GO:0016310///phosphorylation+++GO:0016301///kinase activity+++GO:0004672///protein kinase activity+++GO:0006468///protein phosphorylation+++GO:0035091///phosphatidylinositol binding+++GO:0055037///recycling endosome+++GO:0005769///early endosome+…	molecular_function+++biological_process+++cellular_component	binding+++catalytic activity+++metabolic process+++cellular process+++organelle+++cell part+++cell+++regulation of biological process+++negative regulation of biological process+++response to stimulus+++signaling+++biological regulation+++membrane-enclosed lumen+++organelle part+++molecular function regulator	11.1978	5.78206E-8	3.36787283694628E-7
NM_001159318	16180	Il1rap	mRNA	GO:0019221///cytokine-mediated signaling pathway+++GO:0016020///membrane+++GO:0004908///interleukin-1 receptor activity+++GO:0016021///integral component of membrane+++GO:0003953///NAD+ nucleosidase activity+++GO:0007165///signal transduction+++GO:0099151///regulation of postsynaptic density assembly+++GO:0099545///trans-synaptic signaling by trans-synaptic complex+++GO:0099560///synaptic membran…	biological_process+++cellular_component+++molecular_function	regulation of biological process+++response to stimulus+++signaling+++cellular process+++biological regulation+++membrane+++molecular transducer activity+++membrane part+++catalytic activity+++developmental process+++multicellular organismal process+++cellular component organization or biogenesis+++biological adhesion+++synapse+++extracellular region+++cell part+++cell+++binding+++protein-contain…	11.1917	5.78206E-8	3.36549383564869E-7
NM_001356442	66926	Trmt6	mRNA	GO:0005634///nucleus+++GO:0080009///mRNA methylation+++GO:0008033///tRNA processing+++GO:0031515///tRNA (m1A) methyltransferase complex+++GO:0030488///tRNA methylation	cellular_component+++biological_process	organelle+++cell part+++cell+++metabolic process+++cellular process+++protein-containing complex	11.1911	5.78206E-8	3.36232705716302E-7
NM_001361926	73274	Gpbp1	mRNA	GO:0005634///nucleus+++GO:0045893///positive regulation of transcription, DNA-templated+++GO:0003723///RNA binding+++GO:0003677///DNA binding+++GO:0006351///transcription, DNA-templated+++GO:0045944///positive regulation of transcription by RNA polymerase II+++GO:0043231///intracellular membrane-bounded organelle+++GO:0005886///plasma membrane+++GO:0003700///DNA-binding transcription factor activ…	cellular_component+++biological_process+++molecular_function	organelle+++cell part+++cell+++metabolic process+++regulation of biological process+++positive regulation of biological process+++cellular process+++biological regulation+++binding+++membrane+++transcription regulator activity	11.1892	5.78206E-8	3.3647015819209E-7
NM_001034962	20411	Sorbs1	mRNA	GO:0043149///stress fiber assembly+++GO:0046326///positive regulation of glucose import+++GO:0046628///positive regulation of insulin receptor signaling pathway+++GO:0048041///focal adhesion assembly+++GO:0008286///insulin receptor signaling pathway+++GO:0045121///membrane raft+++GO:0001725///stress fiber+++GO:0030055///cell-substrate junction+++GO:0005912///adherens junction+++GO:0005634///nucle…	biological_process+++cellular_component+++molecular_function	cellular process+++cellular component organization or biogenesis+++regulation of biological process+++localization+++positive regulation of biological process+++biological regulation+++response to stimulus+++signaling+++biological adhesion+++membrane+++membrane part+++organelle+++cell part+++cell+++organelle part+++cell junction+++binding+++membrane-enclosed lumen+++metabolic process+++protein-co…	11.183	5.78206E-8	3.36390970110614E-7
NM_001361578	71982	Snx10	mRNA	GO:0016020///membrane+++GO:0006886///intracellular protein transport+++GO:0035091///phosphatidylinositol binding+++GO:0005815///microtubule organizing center+++GO:0010008///endosome membrane+++GO:0005737///cytoplasm+++GO:0071539///protein localization to centrosome+++GO:0051117///ATPase binding+++GO:0060271///cilium assembly+++GO:0061512///protein localization to cilium+++GO:0031313///extrinsic c…	cellular_component+++biological_process+++molecular_function	membrane+++localization+++binding+++organelle+++cell part+++cell+++organelle part+++cellular process+++cellular component organization or biogenesis+++membrane part+++response to stimulus+++developmental process+++multicellular organismal process+++biological regulation+++immune system process	11.183	5.78206E-8	3.36153629350894E-7
NM_001253878	17765	Mtf2	mRNA	GO:0005634///nucleus+++GO:0035064///methylated histone binding+++GO:0005737///cytoplasm+++GO:0005925///focal adhesion+++GO:0005654///nucleoplasm+++GO:0001222///transcription corepressor binding+++GO:0005515///protein binding+++GO:1990830///cellular response to leukemia inhibitory factor+++GO:0006325///chromatin organization+++GO:0046872///metal ion binding+++GO:0003677///DNA binding+++GO:0045944/…	cellular_component+++molecular_function+++biological_process	organelle+++cell part+++cell+++binding+++cell junction+++membrane-enclosed lumen+++organelle part+++response to stimulus+++cellular process+++cellular component organization or biogenesis+++metabolic process+++regulation of biological process+++positive regulation of biological process+++biological regulation+++negative regulation of biological process+++developmental process+++protein-containing…	11.1706	5.78206E-8	3.36074590171644E-7
NM_001347379	14009	Etv1	mRNA	GO:0005634///nucleus+++GO:0003677///DNA binding+++GO:0048935///peripheral nervous system neuron development+++GO:0043565///sequence-specific DNA binding+++GO:0003700///DNA-binding transcription factor activity+++GO:0006355///regulation of transcription, DNA-templated+++GO:0006366///transcription by RNA polymerase II+++GO:0000978///RNA polymerase II proximal promoter sequence-specific DNA binding+…	cellular_component+++molecular_function+++biological_process	organelle+++cell part+++cell+++binding+++developmental process+++multicellular organismal process+++cellular process+++transcription regulator activity+++metabolic process+++regulation of biological process+++biological regulation+++positive regulation of biological process+++locomotion+++response to stimulus+++cellular component organization or biogenesis+++behavior	11.168	5.78206E-8	3.36707946289753E-7
NM_001358129	18846	Plxna3	mRNA	GO:0016020///membrane+++GO:0005886///plasma membrane+++GO:0071526///semaphorin-plexin signaling pathway+++GO:0017154///semaphorin receptor activity+++GO:0007165///signal transduction+++GO:1990138///neuron projection extension+++GO:0097485///neuron projection guidance+++GO:0048843///negative regulation of axon extension involved in axon guidance+++GO:0050919///negative chemotaxis+++GO:0007411///ax…	cellular_component+++biological_process+++molecular_function	membrane+++cell part+++cell+++regulation of biological process+++response to stimulus+++signaling+++cellular process+++biological regulation+++molecular transducer activity+++developmental process+++multicellular organismal process+++growth+++cellular component organization or biogenesis+++locomotion+++negative regulation of biological process+++localization+++membrane part+++positive regulation …	11.1674	5.78206E-8	3.35995588152327E-7
NM_001284228	14252	Flot2	mRNA	GO:0016020///membrane+++GO:0005768///endosome+++GO:0098937///anterograde dendritic transport+++GO:0099072///regulation of postsynaptic membrane neurotransmitter receptor levels+++GO:0098978///glutamatergic synapse+++GO:0045661///regulation of myoblast differentiation+++GO:0016600///flotillin complex+++GO:0031410///cytoplasmic vesicle+++GO:0032839///dendrite cytoplasm+++GO:0005901///caveola+++GO:0…	cellular_component+++biological_process+++molecular_function	membrane+++organelle+++cell part+++cell+++localization+++cellular process+++biological regulation+++synapse+++developmental process+++regulation of biological process+++membrane part+++protein-containing complex+++binding+++cellular component organization or biogenesis+++cell junction+++synapse part+++organelle part+++metabolic process+++negative regulation of biological process+++positive regula…	11.1649	1.191806E-7	6.68363074410163E-7
NM_001355201	99326	Garnl3	mRNA	GO:0050790///regulation of catalytic activity+++GO:0005096///GTPase activator activity+++GO:0051056///regulation of small GTPase mediated signal transduction+++GO:0090630///activation of GTPase activity+++GO:0005737///cytoplasm	biological_process+++molecular_function+++cellular_component	biological regulation+++molecular function regulator+++regulation of biological process+++response to stimulus+++signaling+++cellular process+++cell part+++cell	11.163	1.191806E-7	6.69274064516129E-7
NM_001358977	170719	Oxr1	mRNA	GO:0005730///nucleolus+++GO:0005739///mitochondrion+++GO:1902083///negative regulation of peptidyl-cysteine S-nitrosylation+++GO:1903204///negative regulation of oxidative stress-induced neuron death+++GO:1900408///negative regulation of cellular response to oxidative stress+++GO:0071447///cellular response to hydroperoxide+++GO:0043524///negative regulation of neuron apoptotic process+++GO:00514…	cellular_component+++biological_process+++molecular_function	membrane-enclosed lumen+++organelle+++cell part+++cell+++organelle part+++metabolic process+++regulation of biological process+++negative regulation of biological process+++cellular process+++biological regulation+++response to stimulus+++catalytic activity+++behavior+++multicellular organismal process	11.1611	1.191806E-7	6.69122060413354E-7
NM_001368378	69129	Pex11g	mRNA	GO:0005778///peroxisomal membrane+++GO:0044375///regulation of peroxisome size+++GO:0032991///protein-containing complex+++GO:0005777///peroxisome+++GO:0031231///intrinsic component of peroxisomal membrane+++GO:0016559///peroxisome fission+++GO:0003674///molecular_function+++GO:0016021///integral component of membrane+++GO:0016020///membrane+++GO:0005779///integral component of peroxisomal membra…	cellular_component+++biological_process+++molecular_function	membrane+++organelle+++cell part+++cell+++organelle part+++cellular process+++biological regulation+++cellular component organization or biogenesis+++protein-containing complex+++membrane part+++molecular_function	11.1586	1.191806E-7	6.68211483783171E-7
NM_001364624	320244	Ttll5	mRNA	GO:0006464///cellular protein modification process+++GO:0005737///cytoplasm+++GO:0005634///nucleus+++GO:0005929///cilium+++GO:0060041///retina development in camera-type eye+++GO:0036064///ciliary basal body+++GO:0005886///plasma membrane+++GO:0009566///fertilization+++GO:0007283///spermatogenesis+++GO:0007288///sperm axoneme assembly+++GO:0005829///cytosol+++GO:0097731///9+0 non-motile cilium+++…	biological_process+++cellular_component+++molecular_function	metabolic process+++cellular process+++cell part+++cell+++organelle+++developmental process+++multicellular organismal process+++organelle part+++membrane+++reproduction+++reproductive process+++multi-organism process+++locomotion+++localization+++cellular component organization or biogenesis+++supramolecular complex+++catalytic activity+++binding	11.151	1.191806E-7	6.68059961904762E-7
NM_001357895	239552	Apol8	mRNA	GO:0015698///inorganic anion transport+++GO:0034364///high-density lipoprotein particle+++GO:0034361///very-low-density lipoprotein particle+++GO:0043231///intracellular membrane-bounded organelle+++GO:0008289///lipid binding+++GO:0008150///biological_process+++GO:0005615///extracellular space+++GO:0005254///chloride channel activity+++GO:0016021///integral component of membrane+++GO:0016020///me…	biological_process+++cellular_component+++molecular_function	localization+++extracellular region part+++protein-containing complex+++extracellular region+++organelle+++cell part+++cell+++binding+++biological_process+++transporter activity+++membrane+++membrane part+++metabolic process	11.1491	1.191806E-7	6.6957828E-7
NM_001289650	170461	Stard6	mRNA	GO:0008150///biological_process+++GO:0015485///cholesterol binding+++GO:0006869///lipid transport+++GO:0008289///lipid binding	biological_process+++molecular_function	biological_process+++binding+++localization	11.137	1.191806E-7	6.68970125340599E-7
NM_001331152	15499	Hsf1	mRNA	GO:0005634///nucleus+++GO:0003677///DNA binding+++GO:0043565///sequence-specific DNA binding+++GO:0003700///DNA-binding transcription factor activity+++GO:0006355///regulation of transcription, DNA-templated+++GO:1902512///positive regulation of apoptotic DNA fragmentation+++GO:1900034///regulation of cellular response to heat+++GO:1900365///positive regulation of mRNA polyadenylation+++GO:190121…	cellular_component+++molecular_function+++biological_process	organelle+++cell part+++cell+++binding+++transcription regulator activity+++metabolic process+++regulation of biological process+++cellular process+++biological regulation+++positive regulation of biological process+++cellular component organization or biogenesis+++response to stimulus+++negative regulation of biological process+++multi-organism process+++signaling+++developmental process+++immun…	11.137	1.191806E-7	6.6866646209714E-7
NM_001305273	24018	Rngtt	mRNA	GO:0098507///polynucleotide 5' dephosphorylation+++GO:0035335///peptidyl-tyrosine dephosphorylation+++GO:0004484///mRNA guanylyltransferase activity+++GO:0004725///protein tyrosine phosphatase activity+++GO:0004651///polynucleotide 5'-phosphatase activity+++GO:0006370///7-methylguanosine mRNA capping+++GO:0005634///nucleus+++GO:0005525///GTP binding+++GO:0006397///mRNA processing+++GO:0016787///h…	biological_process+++molecular_function+++cellular_component	metabolic process+++cellular process+++catalytic activity+++organelle+++cell part+++cell+++binding	11.1131	1.191806E-7	6.69426137695978E-7
NM_001361596	15184	Hdac5	mRNA	GO:0070932///histone H3 deacetylation+++GO:0004407///histone deacetylase activity+++GO:0005634///nucleus+++GO:0032041///NAD-dependent histone deacetylase activity (H3-K14 specific)+++GO:0040029///regulation of gene expression, epigenetic+++GO:0000118///histone deacetylase complex+++GO:0006325///chromatin organization+++GO:0005737///cytoplasm+++GO:0016575///histone deacetylation+++GO:0046872///met…	biological_process+++molecular_function+++cellular_component	metabolic process+++cellular process+++cellular component organization or biogenesis+++catalytic activity+++organelle+++cell part+++cell+++regulation of biological process+++biological regulation+++membrane-enclosed lumen+++protein-containing complex+++organelle part+++binding+++immune system process+++developmental process+++negative regulation of biological process+++multicellular organismal pr…	11.1053	1.191806E-7	6.69730491475335E-7
NM_001358560	52679	E2f7	mRNA	GO:0005634///nucleus+++GO:0000978///RNA polymerase II proximal promoter sequence-specific DNA binding+++GO:0006357///regulation of transcription by RNA polymerase II+++GO:0071930///negative regulation of transcription involved in G1/S transition of mitotic cell cycle+++GO:0045944///positive regulation of transcription by RNA polymerase II+++GO:0016607///nuclear speck+++GO:1990837///sequence-speci…	cellular_component+++molecular_function+++biological_process	organelle+++cell part+++cell+++binding+++metabolic process+++regulation of biological process+++cellular process+++biological regulation+++negative regulation of biological process+++positive regulation of biological process+++membrane-enclosed lumen+++organelle part+++transcription regulator activity+++cell proliferation+++developmental process+++multicellular organismal process+++signaling+++re…	11.1013	2.45656E-7	1.32042103065884E-6
NM_001204152	72709	C1qtnf6	mRNA	GO:0016021///integral component of membrane+++GO:0016020///membrane+++GO:0005576///extracellular region+++GO:0032991///protein-containing complex+++GO:0042802///identical protein binding+++GO:0005615///extracellular space+++GO:0005515///protein binding+++GO:0005581///collagen trimer	cellular_component+++molecular_function	membrane+++membrane part+++extracellular region+++protein-containing complex+++binding+++extracellular region part	11.1007	2.45656E-7	1.31898703735882E-6
NM_001357645	67769	Gpatch2	mRNA	GO:0016607///nuclear speck+++GO:0005730///nucleolus+++GO:0003674///molecular_function+++GO:0005634///nucleus+++GO:0003676///nucleic acid binding+++GO:0010923///negative regulation of phosphatase activity	cellular_component+++molecular_function+++biological_process	membrane-enclosed lumen+++organelle+++cell part+++cell+++organelle part+++molecular_function+++binding+++metabolic process+++regulation of biological process+++negative regulation of biological process+++cellular process+++biological regulation	11.1007	2.45656E-7	1.32099550141397E-6
NM_178194	319179	H2bc6	mRNA	GO:0003677///DNA binding+++GO:0042802///identical protein binding+++GO:0046982///protein heterodimerization activity+++GO:0019731///antibacterial humoral response+++GO:0061844///antimicrobial humoral immune response mediated by antimicrobial peptide+++GO:0050830///defense response to Gram-positive bacterium+++GO:0002227///innate immune response in mucosa+++GO:0006334///nucleosome assembly+++GO:00…	molecular_function+++biological_process+++cellular_component	binding+++immune system process+++response to stimulus+++multi-organism process+++cellular process+++cellular component organization or biogenesis+++cell part+++cell+++extracellular region part+++extracellular region+++membrane-enclosed lumen+++organelle+++organelle part+++protein-containing complex	11.0901	2.45656E-7	1.31755615534823E-6
NM_031394	83671	Sytl2	mRNA	GO:0042470///melanosome+++GO:0042043///neurexin family protein binding+++GO:0019897///extrinsic component of plasma membrane+++GO:0005515///protein binding+++GO:0033162///melanosome membrane+++GO:0005886///plasma membrane+++GO:0072659///protein localization to plasma membrane+++GO:0001786///phosphatidylserine binding+++GO:0006887///exocytosis+++GO:0006904///vesicle docking involved in exocytosis+…	cellular_component+++molecular_function+++biological_process	organelle+++cell part+++cell+++binding+++membrane+++membrane part+++organelle part+++localization+++cellular process+++regulation of biological process+++multicellular organismal process+++positive regulation of biological process+++biological regulation+++metabolic process+++negative regulation of biological process	11.0835	2.45656E-7	1.31841431176726E-6
NM_009859	235072	Septin7	mRNA	GO:0042734///presynaptic membrane+++GO:0043209///myelin sheath+++GO:0030496///midbody+++GO:0032154///cleavage furrow+++GO:0031514///motile cilium+++GO:0005737///cytoplasm+++GO:0005819///spindle+++GO:0005515///protein binding+++GO:1902857///positive regulation of non-motile cilium assembly+++GO:0099173///postsynapse organization+++GO:0048668///collateral sprouting+++GO:0060997///dendritic spine mo…	cellular_component+++molecular_function+++biological_process	membrane+++cell part+++membrane part+++cell+++synapse+++synapse part+++organelle+++organelle part+++binding+++regulation of biological process+++positive regulation of biological process+++cellular process+++cellular component organization or biogenesis+++biological regulation+++developmental process+++multicellular organismal process+++growth+++protein-containing complex+++reproduction+++reprodu…	11.0821	2.45656E-7	1.31984705933493E-6
NM_008173	14815	Nr3c1	mRNA	GO:0005815///microtubule organizing center+++GO:0005737///cytoplasm+++GO:0005634///nucleus+++GO:0005739///mitochondrion+++GO:0005819///spindle+++GO:0005856///cytoskeleton+++GO:0006325///chromatin organization+++GO:0046872///metal ion binding+++GO:0003677///DNA binding+++GO:0005496///steroid binding+++GO:0042921///glucocorticoid receptor signaling pathway+++GO:0043402///glucocorticoid mediated sig…	cellular_component+++biological_process+++molecular_function	organelle+++cell part+++cell+++organelle part+++cellular process+++cellular component organization or biogenesis+++binding+++regulation of biological process+++response to stimulus+++signaling+++biological regulation+++transcription regulator activity+++molecular transducer activity+++metabolic process+++positive regulation of biological process+++membrane-enclosed lumen+++cell proliferation+++re…	11.0815	2.45656E-7	1.32157047225245E-6
NM_028941	74440	Cmip	mRNA	GO:0005737///cytoplasm+++GO:0005634///nucleus+++GO:0005829///cytosol+++GO:0005654///nucleoplasm+++GO:0003674///molecular_function+++GO:0001701///in utero embryonic development	cellular_component+++molecular_function+++biological_process	cell part+++cell+++organelle+++membrane-enclosed lumen+++organelle part+++molecular_function+++developmental process+++multicellular organismal process	11.0735	2.45656E-7	1.32128292428198E-6
NM_001256001	12288	Cacna1c	mRNA	GO:0030315///T-tubule+++GO:0016020///membrane+++GO:0042383///sarcolemma+++GO:0043204///perikaryon+++GO:0005886///plasma membrane+++GO:0098839///postsynaptic density membrane+++GO:0030425///dendrite+++GO:0042995///cell projection+++GO:0070588///calcium ion transmembrane transport+++GO:0006816///calcium ion transport+++GO:0034765///regulation of ion transmembrane transport+++GO:0046872///metal ion …	cellular_component+++biological_process+++molecular_function	membrane+++cell part+++membrane part+++cell+++organelle+++organelle part+++synapse+++synapse part+++localization+++regulation of biological process+++biological regulation+++binding+++cell junction+++transporter activity+++protein-containing complex+++multicellular organismal process+++cellular process+++signaling+++positive regulation of biological process+++developmental process+++growth+++supr…	11.0715	2.45656E-7	1.32185814540705E-6
NM_001252287	18293	Ogdh	mRNA	GO:0061034///olfactory bulb mitral cell layer development+++GO:0004591///oxoglutarate dehydrogenase (succinyl-transferring) activity+++GO:0006091///generation of precursor metabolites and energy+++GO:0031966///mitochondrial membrane+++GO:0021695///cerebellar cortex development+++GO:0021756///striatum development+++GO:0021766///hippocampus development+++GO:0021794///thalamus development+++GO:00218…	biological_process+++molecular_function+++cellular_component	developmental process+++multicellular organismal process+++catalytic activity+++metabolic process+++cellular process+++organelle+++membrane+++cell part+++cell+++organelle part+++locomotion+++localization+++membrane-enclosed lumen+++binding+++protein-containing complex	11.0708	2.45656E-7	1.31870061237785E-6
NM_001136496	71508	Zfp935	mRNA	GO:0000981///DNA-binding transcription factor activity, RNA polymerase II-specific+++GO:0046872///metal ion binding+++GO:0000978///RNA polymerase II proximal promoter sequence-specific DNA binding+++GO:0006357///regulation of transcription by RNA polymerase II+++GO:0006355///regulation of transcription, DNA-templated+++GO:0003674///molecular_function+++GO:0005575///cellular_component+++GO:0008150…	molecular_function+++biological_process+++cellular_component	transcription regulator activity+++binding+++metabolic process+++regulation of biological process+++cellular process+++biological regulation+++molecular_function+++cellular_component+++biological_process	11.0634	2.45656E-7	1.3201339826087E-6
NM_001357997	224794	Enpp4	mRNA	GO:0047710///bis(5'-adenosyl)-triphosphatase activity+++GO:0005886///plasma membrane+++GO:0030194///positive regulation of blood coagulation+++GO:0046130///purine ribonucleoside catabolic process+++GO:0007596///blood coagulation+++GO:0007599///hemostasis+++GO:0046872///metal ion binding+++GO:0016787///hydrolase activity+++GO:0016021///integral component of membrane+++GO:0016020///membrane+++GO:00…	molecular_function+++cellular_component+++biological_process	catalytic activity+++membrane+++cell part+++cell+++regulation of biological process+++response to stimulus+++positive regulation of biological process+++multicellular organismal process+++biological regulation+++metabolic process+++cellular process+++binding+++membrane part	11.0634	2.45656E-7	1.31956026075619E-6
NM_001347602	27015	Polk	mRNA	GO:0005634///nucleus+++GO:0034644///cellular response to UV+++GO:0042276///error-prone translesion synthesis+++GO:0006281///DNA repair+++GO:0006297///nucleotide-excision repair, DNA gap filling+++GO:0006974///cellular response to DNA damage stimulus+++GO:0090734///site of DNA damage+++GO:0016604///nuclear body+++GO:0005654///nucleoplasm+++GO:0003887///DNA-directed DNA polymerase activity+++GO:000…	cellular_component+++biological_process+++molecular_function	organelle+++cell part+++cell+++response to stimulus+++cellular process+++metabolic process+++organelle part+++membrane-enclosed lumen+++catalytic activity+++binding	11.0519	2.45656E-7	1.31927358679122E-6
NM_001252396	67283	Slc25a19	mRNA	GO:0071934///thiamine transmembrane transport+++GO:0005743///mitochondrial inner membrane+++GO:0005739///mitochondrion+++GO:0016021///integral component of membrane+++GO:0016020///membrane+++GO:0055085///transmembrane transport+++GO:0030974///thiamine pyrophosphate transmembrane transport+++GO:0031305///integral component of mitochondrial inner membrane+++GO:0015234///thiamine transmembrane trans…	biological_process+++cellular_component+++molecular_function	response to stimulus+++localization+++organelle+++membrane+++cell part+++cell+++organelle part+++membrane part+++transporter activity	11.0471	2.45656E-7	1.32070820356677E-6
NM_001206383	228607	Mavs	mRNA	GO:1900063///regulation of peroxisome organization+++GO:0045071///negative regulation of viral genome replication+++GO:0005777///peroxisome+++GO:0005739///mitochondrion+++GO:0007165///signal transduction+++GO:0035591///signaling adaptor activity+++GO:0005741///mitochondrial outer membrane+++GO:0005515///protein binding+++GO:0039529///RIG-I signaling pathway+++GO:0071360///cellular response to exo…	biological_process+++cellular_component+++molecular_function	regulation of biological process+++cellular process+++cellular component organization or biogenesis+++biological regulation+++negative regulation of biological process+++multi-organism process+++organelle+++cell part+++cell+++response to stimulus+++signaling+++binding+++membrane+++organelle part+++immune system process+++positive regulation of biological process+++multicellular organismal process…	11.0396	2.45656E-7	1.31784208333333E-6
NM_001359964	242864	Napepld	mRNA	GO:0005635///nuclear envelope+++GO:0102200///N-acetylphosphatidylethanolamine-hydrolysing phospholipas activity+++GO:0009395///phospholipid catabolic process+++GO:0070290///N-acylphosphatidylethanolamine-specific phospholipase D activity+++GO:0008270///zinc ion binding+++GO:0031901///early endosome membrane+++GO:0005654///nucleoplasm+++GO:0000139///Golgi membrane+++GO:1903999///negative regulatio…	cellular_component+++molecular_function+++biological_process	organelle+++cell part+++cell+++organelle part+++catalytic activity+++metabolic process+++cellular process+++binding+++membrane+++membrane-enclosed lumen+++behavior+++regulation of biological process+++negative regulation of biological process+++biological regulation+++response to stimulus+++developmental process+++positive regulation of biological process+++multi-organism process+++multicellular …	11.0341	5.0635E-7	2.61151095347382E-6
NM_001357551	21945	Dedd	mRNA	GO:0005730///nucleolus+++GO:0007283///spermatogenesis+++GO:0006915///apoptotic process+++GO:0005634///nucleus+++GO:0042981///regulation of apoptotic process+++GO:0003677///DNA binding+++GO:0005737///cytoplasm+++GO:1901837///negative regulation of transcription of nucleolar large rRNA by RNA polymerase I+++GO:0042177///negative regulation of protein catabolic process+++GO:0046697///decidualization…	cellular_component+++biological_process+++molecular_function	membrane-enclosed lumen+++organelle+++cell part+++cell+++organelle part+++reproduction+++reproductive process+++multicellular organismal process+++multi-organism process+++cellular process+++regulation of biological process+++biological regulation+++binding+++metabolic process+++negative regulation of biological process+++developmental process+++response to stimulus+++signaling	11.0327	5.0635E-7	2.6049889698231E-6
NM_183187	268709	Fam107a	mRNA	GO:2000134///negative regulation of G1/S transition of mitotic cell cycle+++GO:0070507///regulation of microtubule cytoskeleton organization+++GO:0051895///negative regulation of focal adhesion assembly+++GO:0016607///nuclear speck+++GO:0032587///ruffle membrane+++GO:0001725///stress fiber+++GO:0031398///positive regulation of protein ubiquitination+++GO:0031647///regulation of protein stability+…	biological_process+++cellular_component+++molecular_function	regulation of biological process+++negative regulation of biological process+++cellular process+++biological regulation+++cellular component organization or biogenesis+++biological adhesion+++membrane-enclosed lumen+++organelle+++cell part+++cell+++organelle part+++membrane+++membrane part+++metabolic process+++positive regulation of biological process+++cell junction+++growth+++locomotion+++loca…	11.0307	5.0635E-7	2.60661640982924E-6
NM_001357104	12727	Clcn4	mRNA	GO:0034220///ion transmembrane transport+++GO:0006821///chloride transport+++GO:0016020///membrane+++GO:0005247///voltage-gated chloride channel activity+++GO:0016021///integral component of membrane+++GO:0055085///transmembrane transport+++GO:0006811///ion transport+++GO:1902600///proton transmembrane transport+++GO:0031901///early endosome membrane+++GO:0031902///late endosome membrane+++GO:005…	biological_process+++cellular_component+++molecular_function	localization+++membrane+++transporter activity+++membrane part+++organelle+++cell part+++cell+++organelle part+++cellular process+++cellular component organization or biogenesis+++binding+++synapse+++synapse part	11.0286	5.0635E-7	2.60933333333333E-6
NM_001361225	319211	Nol4	mRNA	GO:0005730///nucleolus+++GO:0008150///biological_process+++GO:0005634///nucleus	cellular_component+++biological_process	membrane-enclosed lumen+++organelle+++cell part+++cell+++organelle part+++biological_process	11.0279	5.0635E-7	2.60444694132335E-6
NM_001360183	15381	Hnrnpc	mRNA	GO:0003723///RNA binding+++GO:0003676///nucleic acid binding+++GO:0043086///negative regulation of catalytic activity+++GO:0005634///nucleus+++GO:0090367///negative regulation of mRNA modification+++GO:0070034///telomerase RNA binding+++GO:0071013///catalytic step 2 spliceosome+++GO:0032991///protein-containing complex+++GO:0005697///telomerase holoenzyme complex+++GO:0005681///spliceosomal compl…	molecular_function+++biological_process+++cellular_component	binding+++biological regulation+++organelle+++cell part+++cell+++metabolic process+++regulation of biological process+++negative regulation of biological process+++cellular process+++protein-containing complex+++organelle part+++membrane-enclosed lumen+++molecular function regulator+++positive regulation of biological process+++cellular component organization or biogenesis	11.0258	5.0635E-7	2.60987739783153E-6
NM_001308329	18605	Enpp1	mRNA	GO:0006897///endocytosis+++GO:0005576///extracellular region+++GO:0046872///metal ion binding+++GO:0016787///hydrolase activity+++GO:0003824///catalytic activity+++GO:0003676///nucleic acid binding+++GO:0005044///scavenger receptor activity+++GO:0006955///immune response+++GO:0030247///polysaccharide binding+++GO:0016021///integral component of membrane+++GO:0016020///membrane+++GO:0016323///baso…	biological_process+++cellular_component+++molecular_function	localization+++extracellular region+++binding+++catalytic activity+++cargo receptor activity+++immune system process+++response to stimulus+++membrane+++membrane part+++cell part+++cell+++developmental process+++regulation of biological process+++negative regulation of biological process+++cellular process+++biological regulation+++extracellular region part+++metabolic process+++signaling+++multi…	11.0084	5.0635E-7	2.6136922113176E-6
NM_172435	78826	P2ry10	mRNA	GO:0035589///G protein-coupled purinergic nucleotide receptor signaling pathway+++GO:0005886///plasma membrane+++GO:0007165///signal transduction+++GO:0007186///G protein-coupled receptor signaling pathway+++GO:0004930///G protein-coupled receptor activity+++GO:0016021///integral component of membrane+++GO:0016020///membrane+++GO:0045028///G protein-coupled purinergic nucleotide receptor activity…	biological_process+++cellular_component+++molecular_function	regulation of biological process+++response to stimulus+++signaling+++cellular process+++biological regulation+++membrane+++cell part+++cell+++molecular transducer activity+++membrane part+++positive regulation of biological process	11.0056	5.0635E-7	2.6109662077597E-6
NM_011643	22063	Trpc1	mRNA	GO:0016020///membrane+++GO:0042438///melanin biosynthetic process+++GO:0070679///inositol 1,4,5 trisphosphate binding+++GO:0051117///ATPase binding+++GO:0051281///positive regulation of release of sequestered calcium ion into cytosol+++GO:0051480///regulation of cytosolic calcium ion concentration+++GO:0051592///response to calcium ion+++GO:0043235///receptor complex+++GO:0005886///plasma membran…	cellular_component+++biological_process+++molecular_function	membrane+++metabolic process+++cellular process+++binding+++regulation of biological process+++negative regulation of biological process+++localization+++positive regulation of biological process+++biological regulation+++response to stimulus+++protein-containing complex+++cell part+++cell+++membrane part+++transporter activity+++multicellular organismal process+++organelle+++supramolecular compl…	11.0035	5.0635E-7	2.61205592654424E-6
NM_027307	105348	Golm1	mRNA	GO:0016020///membrane+++GO:0016021///integral component of membrane+++GO:0005794///Golgi apparatus+++GO:0003674///molecular_function+++GO:0006997///nucleus organization+++GO:0019216///regulation of lipid metabolic process	cellular_component+++molecular_function+++biological_process	membrane+++membrane part+++organelle+++cell part+++cell+++molecular_function+++cellular process+++cellular component organization or biogenesis+++metabolic process+++regulation of biological process+++biological regulation	11.0014	5.0635E-7	2.61314655532359E-6
NM_198300	208922	Cpeb3	mRNA	GO:0045182///translation regulator activity+++GO:0003730///mRNA 3'-UTR binding+++GO:0006417///regulation of translation+++GO:0003723///RNA binding+++GO:0003676///nucleic acid binding+++GO:1900273///positive regulation of long-term synaptic potentiation+++GO:0045727///positive regulation of translation+++GO:0050955///thermoception+++GO:0007616///long-term memory+++GO:0017148///negative regulation …	molecular_function+++biological_process+++cellular_component	translation regulator activity+++binding+++metabolic process+++regulation of biological process+++cellular process+++biological regulation+++signaling+++positive regulation of biological process+++multicellular organismal process+++behavior+++negative regulation of biological process+++organelle+++cell part+++cell+++synapse+++synapse part+++response to stimulus+++protein-containing complex+++memb…	10.9993	5.0635E-7	2.61478420722791E-6
NM_008620	17472	Gbp4	mRNA	GO:0071346///cellular response to interferon-gamma+++GO:0042308///negative regulation of protein import into nucleus+++GO:0050688///regulation of defense response to virus+++GO:0031397///negative regulation of protein ubiquitination+++GO:0032687///negative regulation of interferon-alpha production+++GO:0000122///negative regulation of transcription by RNA polymerase II+++GO:0001933///negative reg…	biological_process+++molecular_function+++cellular_component	immune system process+++response to stimulus+++cellular process+++regulation of biological process+++negative regulation of biological process+++localization+++biological regulation+++multi-organism process+++metabolic process+++multicellular organismal process+++binding+++catalytic activity+++organelle+++cell part+++cell+++membrane+++organelle part+++biological adhesion+++extracellular region pa…	10.9951	5.0635E-7	2.61042168925965E-6
NM_001048054	70686	Dusp16	mRNA	GO:0005634///nucleus+++GO:0043409///negative regulation of MAPK cascade+++GO:0016791///phosphatase activity+++GO:0005829///cytosol+++GO:0005654///nucleoplasm+++GO:0005737///cytoplasm+++GO:0016311///dephosphorylation+++GO:0005515///protein binding+++GO:0004722///protein serine/threonine phosphatase activity+++GO:0016787///hydrolase activity+++GO:0004721///phosphoprotein phosphatase activity+++GO:0…	cellular_component+++biological_process+++molecular_function	organelle+++cell part+++cell+++metabolic process+++regulation of biological process+++negative regulation of biological process+++response to stimulus+++signaling+++cellular process+++biological regulation+++catalytic activity+++membrane-enclosed lumen+++organelle part+++binding	10.9894	5.0635E-7	2.60878949562318E-6
NM_001033636	109294	Prex2	mRNA	GO:0016021///integral component of membrane+++GO:0016020///membrane+++GO:0050790///regulation of catalytic activity+++GO:0005096///GTPase activator activity+++GO:0005085///guanyl-nucleotide exchange factor activity+++GO:0007186///G protein-coupled receptor signaling pathway+++GO:0048813///dendrite morphogenesis+++GO:0005886///plasma membrane+++GO:0014065///phosphatidylinositol 3-kinase signaling+…	cellular_component+++biological_process+++molecular_function	membrane+++membrane part+++biological regulation+++molecular function regulator+++binding+++regulation of biological process+++response to stimulus+++signaling+++cellular process+++developmental process+++multicellular organismal process+++cellular component organization or biogenesis+++cell part+++cell+++behavior	10.9873	5.0635E-7	2.60553122398002E-6
NM_001290710	13591	Ebf1	mRNA	GO:0005634///nucleus+++GO:0046872///metal ion binding+++GO:0003677///DNA binding+++GO:0003700///DNA-binding transcription factor activity+++GO:0006355///regulation of transcription, DNA-templated+++GO:0005654///nucleoplasm+++GO:0070742///C2H2 zinc finger domain binding+++GO:0045893///positive regulation of transcription, DNA-templated+++GO:0000978///RNA polymerase II proximal promoter sequence-sp…	cellular_component+++molecular_function+++biological_process	organelle+++cell part+++cell+++binding+++transcription regulator activity+++metabolic process+++regulation of biological process+++cellular process+++biological regulation+++membrane-enclosed lumen+++organelle part+++positive regulation of biological process+++developmental process+++multicellular organismal process	10.9858	5.0635E-7	2.60715934180379E-6
NM_001271504	12916	Crem	mRNA	GO:0003700///DNA-binding transcription factor activity+++GO:0003677///DNA binding+++GO:0006355///regulation of transcription, DNA-templated+++GO:0005634///nucleus+++GO:0045892///negative regulation of transcription, DNA-templated+++GO:0051591///response to cAMP+++GO:0000978///RNA polymerase II proximal promoter sequence-specific DNA binding+++GO:0007623///circadian rhythm+++GO:0032922///circadian…	molecular_function+++biological_process+++cellular_component	transcription regulator activity+++binding+++metabolic process+++regulation of biological process+++cellular process+++biological regulation+++organelle+++cell part+++cell+++negative regulation of biological process+++response to stimulus+++rhythmic process+++multicellular organismal process+++signaling+++positive regulation of biological process+++protein-containing complex+++reproduction+++repr…	10.9823	5.0635E-7	2.6077025E-6
NM_001359578	226823	Kctd3	mRNA	GO:0005886///plasma membrane+++GO:0008150///biological_process+++GO:0016020///membrane+++GO:0051260///protein homooligomerization+++GO:0005515///protein binding	cellular_component+++biological_process+++molecular_function	membrane+++cell part+++cell+++biological_process+++cellular process+++cellular component organization or biogenesis+++binding	10.9816	5.0635E-7	2.60390513833992E-6
NM_031167	16181	Il1rn	mRNA	GO:0007165///signal transduction+++GO:0005125///cytokine activity+++GO:0005149///interleukin-1 receptor binding+++GO:0005576///extracellular region+++GO:2000660///negative regulation of interleukin-1-mediated signaling pathway+++GO:0006954///inflammatory response+++GO:0006955///immune response+++GO:0005615///extracellular space+++GO:0005152///interleukin-1 receptor antagonist activity+++GO:005138…	biological_process+++molecular_function+++cellular_component	regulation of biological process+++response to stimulus+++signaling+++cellular process+++biological regulation+++binding+++molecular function regulator+++extracellular region+++negative regulation of biological process+++immune system process+++extracellular region part+++developmental process+++biological adhesion+++multicellular organismal process+++cell part+++cell+++metabolic process+++positi…	10.9658	5.0635E-7	2.60607370393504E-6
NM_001360395	277396	Klhl23	mRNA	GO:0003674///molecular_function+++GO:0008150///biological_process+++GO:0005575///cellular_component	molecular_function+++biological_process+++cellular_component	molecular_function+++biological_process+++cellular_component	10.9658	5.0635E-7	2.6142380952381E-6
NM_001357192	18046	Nfyc	mRNA	GO:0005634///nucleus+++GO:0032993///protein-DNA complex+++GO:0016602///CCAAT-binding factor complex+++GO:0003677///DNA binding+++GO:0000976///transcription regulatory region sequence-specific DNA binding+++GO:0000978///RNA polymerase II proximal promoter sequence-specific DNA binding+++GO:0006355///regulation of transcription, DNA-templated+++GO:0005654///nucleoplasm+++GO:0090575///RNA polymerase…	cellular_component+++molecular_function+++biological_process	organelle+++cell part+++cell+++protein-containing complex+++organelle part+++binding+++metabolic process+++regulation of biological process+++cellular process+++biological regulation+++membrane-enclosed lumen+++positive regulation of biological process+++transcription regulator activity	10.9658	5.0635E-7	2.61260112711334E-6
NM_001364626	320244	Ttll5	mRNA	GO:0006464///cellular protein modification process+++GO:0005737///cytoplasm+++GO:0005634///nucleus+++GO:0005929///cilium+++GO:0060041///retina development in camera-type eye+++GO:0036064///ciliary basal body+++GO:0005886///plasma membrane+++GO:0009566///fertilization+++GO:0007283///spermatogenesis+++GO:0007288///sperm axoneme assembly+++GO:0005829///cytosol+++GO:0097731///9+0 non-motile cilium+++…	biological_process+++cellular_component+++molecular_function	metabolic process+++cellular process+++cell part+++cell+++organelle+++developmental process+++multicellular organismal process+++organelle part+++membrane+++reproduction+++reproductive process+++multi-organism process+++locomotion+++localization+++cellular component organization or biogenesis+++supramolecular complex+++catalytic activity+++binding	10.9643	1.043696E-6	5.18492064308682E-6
NM_001356285	14732	Gpam	mRNA	GO:0016024///CDP-diacylglycerol biosynthetic process+++GO:0004366///glycerol-3-phosphate O-acyltransferase activity+++GO:0031966///mitochondrial membrane+++GO:0005741///mitochondrial outer membrane+++GO:0102420///sn-1-glycerol-3-phosphate C16:0-DCA-CoA acyl transferase activity+++GO:0005739///mitochondrion+++GO:0006629///lipid metabolic process+++GO:0008654///phospholipid biosynthetic process+++G…	biological_process+++molecular_function+++cellular_component	metabolic process+++cellular process+++catalytic activity+++organelle+++membrane+++cell part+++cell+++organelle part+++regulation of biological process+++immune system process+++negative regulation of biological process+++biological regulation+++developmental process+++positive regulation of biological process+++multicellular organismal process+++growth+++biological adhesion+++cell proliferation+…	10.9622	1.043696E-6	5.1890919388576E-6
NM_001164472	66164	Nip7	mRNA	GO:0005730///nucleolus+++GO:0005829///cytosol+++GO:0005654///nucleoplasm+++GO:0042254///ribosome biogenesis+++GO:0003723///RNA binding+++GO:0005634///nucleus+++GO:0042255///ribosome assembly+++GO:0042273///ribosomal large subunit biogenesis+++GO:0030687///preribosome, large subunit precursor	cellular_component+++biological_process+++molecular_function	membrane-enclosed lumen+++organelle+++cell part+++cell+++organelle part+++cellular component organization or biogenesis+++binding+++cellular process+++protein-containing complex	10.9564	1.043696E-6	5.18387886678722E-6
NM_001363085	69125	Cnot8	mRNA	GO:0090503///RNA phosphodiester bond hydrolysis, exonucleolytic+++GO:0030014///CCR4-NOT complex+++GO:0003676///nucleic acid binding+++GO:0004535///poly(A)-specific ribonuclease activity+++GO:0006351///transcription, DNA-templated+++GO:0090305///nucleic acid phosphodiester bond hydrolysis+++GO:0005737///cytoplasm+++GO:0005634///nucleus+++GO:0043928///exonucleolytic nuclear-transcribed mRNA catabol…	biological_process+++cellular_component+++molecular_function	metabolic process+++cellular process+++cell part+++protein-containing complex+++cell+++binding+++catalytic activity+++organelle+++regulation of biological process+++negative regulation of biological process+++biological regulation+++positive regulation of biological process+++cell proliferation	10.9469	1.043696E-6	5.18804848582345E-6
NM_016672	13195	Ddc	mRNA	GO:0042423///catecholamine biosynthetic process+++GO:0016829///lyase activity+++GO:0003824///catalytic activity+++GO:0016831///carboxy-lyase activity+++GO:0016830///carbon-carbon lyase activity+++GO:0006520///cellular amino acid metabolic process+++GO:0030170///pyridoxal phosphate binding+++GO:0019752///carboxylic acid metabolic process+++GO:0042416///dopamine biosynthetic process+++GO:0036468///…	biological_process+++molecular_function+++cellular_component	metabolic process+++cellular process+++catalytic activity+++binding+++response to stimulus+++biological regulation+++cell part+++cell+++organelle+++synapse+++synapse part+++developmental process+++multicellular organismal process+++rhythmic process+++localization	10.9454	1.043696E-6	5.19431550634186E-6
NM_001359890	231050	Galnt11	mRNA	GO:0006486///protein glycosylation+++GO:0000139///Golgi membrane+++GO:0005112///Notch binding+++GO:0004653///polypeptide N-acetylgalactosaminyltransferase activity+++GO:0018243///protein O-linked glycosylation via threonine+++GO:0005794///Golgi apparatus+++GO:0007219///Notch signaling pathway+++GO:0046872///metal ion binding+++GO:0016757///transferase activity, transferring glycosyl groups+++GO:0…	biological_process+++cellular_component+++molecular_function	metabolic process+++cellular process+++membrane+++organelle+++cell part+++cell+++organelle part+++binding+++catalytic activity+++regulation of biological process+++response to stimulus+++signaling+++biological regulation+++membrane part+++cellular component organization or biogenesis+++developmental process+++multicellular organismal process	10.944	1.043696E-6	5.18283750903978E-6
NM_001359080	17472	Gbp4	mRNA	GO:0071346///cellular response to interferon-gamma+++GO:0042308///negative regulation of protein import into nucleus+++GO:0050688///regulation of defense response to virus+++GO:0031397///negative regulation of protein ubiquitination+++GO:0032687///negative regulation of interferon-alpha production+++GO:0000122///negative regulation of transcription by RNA polymerase II+++GO:0001933///negative reg…	biological_process+++molecular_function+++cellular_component	immune system process+++response to stimulus+++cellular process+++regulation of biological process+++negative regulation of biological process+++localization+++biological regulation+++multi-organism process+++metabolic process+++multicellular organismal process+++binding+++catalytic activity+++organelle+++cell part+++cell+++membrane+++organelle part+++biological adhesion+++extracellular region pa…	10.941	1.043696E-6	5.19013581170791E-6
NM_001358643	23970	Pacsin2	mRNA	GO:0005856///cytoskeleton+++GO:0097320///plasma membrane tubulation+++GO:0070836///caveola assembly+++GO:0030036///actin cytoskeleton organization+++GO:0030659///cytoplasmic vesicle membrane+++GO:0005769///early endosome+++GO:0005768///endosome+++GO:0098978///glutamatergic synapse+++GO:0050804///modulation of chemical synaptic transmission+++GO:0005901///caveola+++GO:0005886///plasma membrane+++G…	cellular_component+++biological_process+++molecular_function	organelle+++cell part+++cell+++cellular process+++cellular component organization or biogenesis+++membrane+++organelle part+++synapse+++regulation of biological process+++signaling+++biological regulation+++membrane part+++localization+++binding+++membrane-enclosed lumen+++negative regulation of biological process+++cell junction+++response to stimulus+++developmental process	10.9396	1.043696E-6	5.18700545235223E-6
NM_001282978	12295	Cacnb1	mRNA	GO:0016020///membrane+++GO:0042383///sarcolemma+++GO:0070588///calcium ion transmembrane transport+++GO:0006816///calcium ion transport+++GO:0034765///regulation of ion transmembrane transport+++GO:0005262///calcium channel activity+++GO:0005244///voltage-gated ion channel activity+++GO:0005891///voltage-gated calcium channel complex+++GO:0005245///voltage-gated calcium channel activity+++GO:0098…	cellular_component+++biological_process+++molecular_function	membrane+++cell part+++cell+++localization+++regulation of biological process+++biological regulation+++transporter activity+++membrane part+++protein-containing complex+++synapse+++synapse part+++response to stimulus+++cellular process+++binding+++organelle+++signaling+++cellular component organization or biogenesis	10.9315	1.043696E-6	5.19118010462777E-6
NM_199239	214968	Sema6d	mRNA	GO:0007399///nervous system development+++GO:0016021///integral component of membrane+++GO:0016020///membrane+++GO:0030154///cell differentiation+++GO:0030215///semaphorin receptor binding+++GO:0005886///plasma membrane+++GO:0062023///collagen-containing extracellular matrix+++GO:0005794///Golgi apparatus+++GO:0009986///cell surface+++GO:0014911///positive regulation of smooth muscle cell migrati…	biological_process+++cellular_component+++molecular_function	developmental process+++multicellular organismal process+++membrane+++membrane part+++cellular process+++binding+++cell part+++cell+++extracellular region part+++extracellular region+++organelle+++regulation of biological process+++locomotion+++localization+++positive regulation of biological process+++biological regulation+++negative regulation of biological process+++growth+++cellular component…	10.9285	1.043696E-6	5.17971594458944E-6
NM_001166503	69806	Slc39a11	mRNA	GO:0016020///membrane+++GO:0016021///integral component of membrane+++GO:0055085///transmembrane transport+++GO:0046873///metal ion transmembrane transporter activity+++GO:0030001///metal ion transport+++GO:0005794///Golgi apparatus+++GO:0005886///plasma membrane+++GO:0005737///cytoplasm+++GO:0005634///nucleus+++GO:0006811///ion transport+++GO:0006829///zinc ion transport+++GO:0005385///zinc ion …	cellular_component+++biological_process+++molecular_function	membrane+++membrane part+++localization+++transporter activity+++organelle+++cell part+++cell	10.9278	1.043696E-6	5.1922248178708E-6
NM_001166031	118451	Mrps2	mRNA	GO:0005840///ribosome+++GO:0003735///structural constituent of ribosome+++GO:0015935///small ribosomal subunit+++GO:0006412///translation+++GO:0005763///mitochondrial small ribosomal subunit+++GO:0032543///mitochondrial translation+++GO:0005739///mitochondrion+++GO:0061668///mitochondrial ribosome assembly	cellular_component+++molecular_function+++biological_process	organelle+++cell part+++protein-containing complex+++cell+++structural molecule activity+++organelle part+++metabolic process+++cellular process+++membrane-enclosed lumen+++cellular component organization or biogenesis	10.9263	1.043696E-6	5.17867625853071E-6
NM_001363981	13871	Ercc2	mRNA	GO:0043139///5'-3' DNA helicase activity+++GO:0006283///transcription-coupled nucleotide-excision repair+++GO:0006915///apoptotic process+++GO:0032508///DNA duplex unwinding+++GO:0005634///nucleus+++GO:0003678///DNA helicase activity+++GO:0016787///hydrolase activity+++GO:0000166///nucleotide binding+++GO:0004386///helicase activity+++GO:0005524///ATP binding+++GO:0003677///DNA binding+++GO:00036…	molecular_function+++biological_process+++cellular_component	catalytic activity+++metabolic process+++response to stimulus+++cellular process+++cellular component organization or biogenesis+++organelle+++cell part+++cell+++binding+++organelle part+++regulation of biological process+++biological regulation+++developmental process+++multicellular organismal process+++protein-containing complex+++membrane-enclosed lumen+++growth+++immune system process+++cell…	10.9211	1.043696E-6	5.18075604819277E-6
NM_001370634	54614	Prpf40b	mRNA	GO:0045292///mRNA cis splicing, via spliceosome+++GO:0016607///nuclear speck+++GO:0006397///mRNA processing+++GO:0008380///RNA splicing+++GO:0005634///nucleus+++GO:0000398///mRNA splicing, via spliceosome+++GO:0003723///RNA binding+++GO:0005685///U1 snRNP+++GO:0071004///U2-type prespliceosome	biological_process+++cellular_component+++molecular_function	metabolic process+++cellular process+++membrane-enclosed lumen+++organelle+++cell part+++cell+++organelle part+++binding+++protein-containing complex	10.9204	1.043696E-6	5.19326995169082E-6
NM_001357611	235180	Fez1	mRNA	GO:1902902///negative regulation of autophagosome assembly+++GO:0005815///microtubule organizing center+++GO:0005886///plasma membrane+++GO:0070584///mitochondrion morphogenesis+++GO:0071363///cellular response to growth factor stimulus+++GO:0045666///positive regulation of neuron differentiation+++GO:0061881///positive regulation of anterograde axonal transport of mitochondrion+++GO:0051654///es…	biological_process+++cellular_component+++molecular_function	metabolic process+++regulation of biological process+++negative regulation of biological process+++cellular process+++cellular component organization or biogenesis+++biological regulation+++organelle+++cell part+++cell+++organelle part+++membrane+++developmental process+++response to stimulus+++positive regulation of biological process+++multicellular organismal process+++localization+++binding++…	10.9174	1.043696E-6	5.1776369897652E-6
NM_001329618	83965	Enpp5	mRNA	GO:0003824///catalytic activity+++GO:0016021///integral component of membrane+++GO:0016020///membrane+++GO:0008270///zinc ion binding+++GO:0005576///extracellular region+++GO:0005886///plasma membrane+++GO:0000210///NAD+ diphosphatase activity+++GO:0007154///cell communication+++GO:0004551///nucleotide diphosphatase activity+++GO:0009166///nucleotide catabolic process+++GO:0005887///integral comp…	molecular_function+++cellular_component+++biological_process	catalytic activity+++membrane+++membrane part+++binding+++extracellular region+++cell part+++cell+++cellular process+++metabolic process	10.9151	1.043696E-6	5.18596283819095E-6
NM_175418	109272	Mybpc1	mRNA	GO:0007010///cytoskeleton organization+++GO:0005856///cytoskeleton+++GO:0017022///myosin binding+++GO:0006936///muscle contraction+++GO:0005200///structural constituent of cytoskeleton	biological_process+++cellular_component+++molecular_function	cellular process+++cellular component organization or biogenesis+++organelle+++cell part+++cell+++binding+++multicellular organismal process+++structural molecule activity	10.8918	1.043696E-6	5.18179656959229E-6
NM_001286412	13709	Elf1	mRNA	GO:0005634///nucleus+++GO:0003677///DNA binding+++GO:0043565///sequence-specific DNA binding+++GO:0003700///DNA-binding transcription factor activity+++GO:0006355///regulation of transcription, DNA-templated+++GO:0045944///positive regulation of transcription by RNA polymerase II+++GO:0045893///positive regulation of transcription, DNA-templated+++GO:0050860///negative regulation of T cell recept…	cellular_component+++molecular_function+++biological_process	organelle+++cell part+++cell+++binding+++transcription regulator activity+++metabolic process+++regulation of biological process+++cellular process+++biological regulation+++positive regulation of biological process+++immune system process+++negative regulation of biological process+++response to stimulus+++signaling+++multicellular organismal process+++developmental process	10.8842	2.15128E-6	1.02842083929607E-5
NM_001253694	69890	Zfp219	mRNA	GO:0003677///DNA binding+++GO:0003700///DNA-binding transcription factor activity+++GO:0000981///DNA-binding transcription factor activity, RNA polymerase II-specific+++GO:0001227///DNA-binding transcription repressor activity, RNA polymerase II-specific+++GO:0046872///metal ion binding+++GO:0000978///RNA polymerase II proximal promoter sequence-specific DNA binding+++GO:0030154///cell differenti…	molecular_function+++biological_process+++cellular_component	binding+++transcription regulator activity+++developmental process+++cellular process+++multicellular organismal process+++metabolic process+++regulation of biological process+++negative regulation of biological process+++biological regulation+++positive regulation of biological process+++membrane-enclosed lumen+++organelle+++cell part+++cell+++organelle part	10.8803	2.15128E-6	1.02623777692011E-5
NM_001355480	57138	Slc12a5	mRNA	GO:0071805///potassium ion transmembrane transport+++GO:0045202///synapse+++GO:0016021///integral component of membrane+++GO:0016020///membrane+++GO:1902476///chloride transmembrane transport+++GO:0055085///transmembrane transport+++GO:0006811///ion transport+++GO:0007268///chemical synaptic transmission+++GO:0005887///integral component of plasma membrane+++GO:0015379///potassium:chloride sympor…	biological_process+++cellular_component+++molecular_function	localization+++cellular process+++synapse+++membrane+++membrane part+++signaling+++cell part+++cell+++transporter activity+++developmental process+++multicellular organismal process+++cellular component organization or biogenesis+++biological regulation+++response to stimulus+++growth+++behavior+++binding	10.8803	2.15128E-6	1.02524853672643E-5
NM_009164	20401	Sh3bp1	mRNA	GO:0001891///phagocytic cup+++GO:0005829///cytosol+++GO:0005912///adherens junction+++GO:0005634///nucleus+++GO:0005923///bicellular tight junction+++GO:0042995///cell projection+++GO:0071526///semaphorin-plexin signaling pathway+++GO:0043535///regulation of blood vessel endothelial cell migration+++GO:0043547///positive regulation of GTPase activity+++GO:0045198///establishment of epithelial cel…	cellular_component+++biological_process+++molecular_function	membrane+++cell part+++membrane part+++cell+++cell junction+++organelle+++regulation of biological process+++response to stimulus+++signaling+++cellular process+++biological regulation+++locomotion+++localization+++multicellular organismal process+++developmental process+++cellular component organization or biogenesis+++negative regulation of biological process+++protein-containing complex+++mole…	10.8765	2.15128E-6	1.02584185185185E-5
NM_001291019	19261	Sirpa	mRNA	GO:0016021///integral component of membrane+++GO:0016020///membrane+++GO:0098609///cell-cell adhesion+++GO:0034113///heterotypic cell-cell adhesion+++GO:0050790///regulation of catalytic activity+++GO:0005886///plasma membrane+++GO:0035696///monocyte extravasation+++GO:0070301///cellular response to hydrogen peroxide+++GO:0071346///cellular response to interferon-gamma+++GO:0071347///cellular res…	cellular_component+++biological_process+++molecular_function	membrane+++membrane part+++biological adhesion+++biological regulation+++cell part+++cell+++immune system process+++locomotion+++localization+++cellular process+++response to stimulus+++binding+++metabolic process+++regulation of biological process+++negative regulation of biological process+++cellular component organization or biogenesis+++positive regulation of biological process+++molecular fu…	10.8757	2.15128E-6	1.02683223788376E-5
NM_001355593	69596	Ap5s1	mRNA	GO:0030119///AP-type membrane coat adaptor complex+++GO:0000724///double-strand break repair via homologous recombination+++GO:0016197///endosomal transport+++GO:0005829///cytosol+++GO:0031902///late endosome membrane+++GO:0005765///lysosomal membrane+++GO:0005770///late endosome+++GO:0003674///molecular_function+++GO:0005764///lysosome+++GO:0005654///nucleoplasm+++GO:0006281///DNA repair+++GO:00…	cellular_component+++biological_process+++molecular_function	membrane+++membrane part+++cell part+++protein-containing complex+++cell+++metabolic process+++response to stimulus+++cellular process+++localization+++organelle+++organelle part+++molecular_function+++membrane-enclosed lumen	10.8688	2.15128E-6	1.02722892795055E-5
NM_001369142	14430	Galt	mRNA	GO:0006012///galactose metabolic process+++GO:0008108///UDP-glucose:hexose-1-phosphate uridylyltransferase activity+++GO:0005975///carbohydrate metabolic process+++GO:0046872///metal ion binding+++GO:0016779///nucleotidyltransferase activity+++GO:0016740///transferase activity+++GO:0008270///zinc ion binding+++GO:0033499///galactose catabolic process via UDP-galactose+++GO:0005794///Golgi apparat…	biological_process+++molecular_function+++cellular_component	metabolic process+++catalytic activity+++binding+++organelle+++cell part+++cell+++cellular process	10.8681	2.15128E-6	1.02643585408222E-5
NM_001285849	71904	Paqr7	mRNA	GO:0043401///steroid hormone mediated signaling pathway+++GO:0005886///plasma membrane+++GO:0008289///lipid binding+++GO:0016021///integral component of membrane+++GO:0048477///oogenesis+++GO:0016020///membrane+++GO:0030154///cell differentiation+++GO:0005496///steroid binding+++GO:0038023///signaling receptor activity+++GO:0003707///steroid hormone receptor activity+++GO:0048545///response to st…	biological_process+++cellular_component+++molecular_function	regulation of biological process+++response to stimulus+++signaling+++cellular process+++biological regulation+++membrane+++cell part+++cell+++binding+++membrane part+++developmental process+++reproduction+++reproductive process+++multicellular organismal process+++multi-organism process+++molecular transducer activity	10.8673	2.15128E-6	1.02901783281734E-5
NM_001316742	27398	Mrpl2	mRNA	GO:0005739///mitochondrion+++GO:0005762///mitochondrial large ribosomal subunit+++GO:0005654///nucleoplasm+++GO:0003735///structural constituent of ribosome+++GO:0006412///translation+++GO:0005840///ribosome+++GO:0003723///RNA binding+++GO:0032543///mitochondrial translation	cellular_component+++molecular_function+++biological_process	organelle+++cell part+++cell+++membrane-enclosed lumen+++protein-containing complex+++organelle part+++structural molecule activity+++metabolic process+++cellular process+++binding	10.8642	2.15128E-6	1.02921698471066E-5
NM_009545	22658	Pcgf2	mRNA	GO:0005634///nucleus+++GO:0036353///histone H2A-K119 monoubiquitination+++GO:0035102///PRC1 complex+++GO:0031519///PcG protein complex+++GO:0005654///nucleoplasm+++GO:0000785///chromatin+++GO:0000122///negative regulation of transcription by RNA polymerase II+++GO:0005515///protein binding+++GO:0070301///cellular response to hydrogen peroxide+++GO:0097027///ubiquitin-protein transferase activator…	cellular_component+++biological_process+++molecular_function	organelle+++cell part+++cell+++metabolic process+++cellular process+++cellular component organization or biogenesis+++protein-containing complex+++organelle part+++membrane-enclosed lumen+++regulation of biological process+++negative regulation of biological process+++biological regulation+++binding+++response to stimulus+++molecular function regulator+++developmental process+++multicellular orga…	10.8626	2.15128E-6	1.02822199535963E-5
NM_001355259	20744	Strbp	mRNA	GO:0003723///RNA binding+++GO:0007283///spermatogenesis+++GO:0005856///cytoskeleton+++GO:0005634///nucleus+++GO:0003727///single-stranded RNA binding+++GO:0003725///double-stranded RNA binding+++GO:0003677///DNA binding+++GO:0007286///spermatid development+++GO:0007638///mechanosensory behavior+++GO:0015630///microtubule cytoskeleton+++GO:0002177///manchette+++GO:0008017///microtubule binding+++G…	molecular_function+++biological_process+++cellular_component	binding+++reproduction+++reproductive process+++multicellular organismal process+++multi-organism process+++organelle+++cell part+++cell+++developmental process+++cellular process+++behavior+++response to stimulus+++organelle part+++membrane+++membrane part	10.8611	2.15128E-6	1.02881875798027E-5
NM_001145826	74392	Specc1l	mRNA	GO:0051301///cell division+++GO:0007049///cell cycle+++GO:0005921///gap junction+++GO:0005737///cytoplasm+++GO:0005819///spindle+++GO:0005856///cytoskeleton+++GO:0030054///cell junction+++GO:0036032///neural crest cell delamination+++GO:0060325///face morphogenesis+++GO:0061713///anterior neural tube closure+++GO:0051897///positive regulation of protein kinase B signaling+++GO:0031941///filamento…	biological_process+++cellular_component+++molecular_function	cellular process+++cell junction+++cell part+++cell+++organelle+++organelle part+++biological adhesion+++regulation of biological process+++negative regulation of biological process+++biological regulation+++developmental process+++multicellular organismal process+++response to stimulus+++signaling+++positive regulation of biological process+++protein-containing complex+++supramolecular complex++…	10.858	2.15128E-6	1.02564400385728E-5
NM_001165998	76857	Spopl	mRNA	GO:0016567///protein ubiquitination+++GO:0005634///nucleus+++GO:0043161///proteasome-mediated ubiquitin-dependent protein catabolic process+++GO:0031463///Cul3-RING ubiquitin ligase complex+++GO:0031397///negative regulation of protein ubiquitination+++GO:0031625///ubiquitin protein ligase binding+++GO:0005737///cytoplasm+++GO:0030162///regulation of proteolysis	biological_process+++cellular_component+++molecular_function	metabolic process+++cellular process+++organelle+++cell part+++cell+++protein-containing complex+++regulation of biological process+++negative regulation of biological process+++biological regulation+++binding	10.851	2.15128E-6	1.02544623216352E-5
NM_001368818	215193	Utp25	mRNA	GO:0005730///nucleolus+++GO:0006364///rRNA processing+++GO:0034511///U3 snoRNA binding+++GO:1902570///protein localization to nucleolus+++GO:0048568///embryonic organ development+++GO:0031648///protein destabilization+++GO:0030163///protein catabolic process+++GO:0005634///nucleus+++GO:0040019///positive regulation of embryonic development+++GO:0032040///small-subunit processome+++GO:0000462///ma…	cellular_component+++biological_process+++molecular_function	membrane-enclosed lumen+++organelle+++cell part+++cell+++organelle part+++metabolic process+++cellular process+++cellular component organization or biogenesis+++binding+++localization+++developmental process+++multicellular organismal process+++biological regulation+++regulation of biological process+++positive regulation of biological process+++protein-containing complex	10.8486	2.15128E-6	1.02802322830079E-5
NM_001358893	223664	Lrrc14	mRNA	GO:0005737///cytoplasm+++GO:0032088///negative regulation of NF-kappaB transcription factor activity+++GO:0034122///negative regulation of toll-like receptor signaling pathway+++GO:0019900///kinase binding	cellular_component+++biological_process+++molecular_function	cell part+++cell+++metabolic process+++regulation of biological process+++negative regulation of biological process+++cellular process+++biological regulation+++immune system process+++response to stimulus+++signaling+++positive regulation of biological process+++binding	10.8471	2.15128E-6	1.02861976015474E-5
NM_001167695	14760	Gpr19	mRNA	GO:0016020///membrane+++GO:0005929///cilium+++GO:0007186///G protein-coupled receptor signaling pathway+++GO:0004930///G protein-coupled receptor activity+++GO:0016021///integral component of membrane+++GO:0005886///plasma membrane+++GO:0007165///signal transduction	cellular_component+++biological_process+++molecular_function	membrane+++organelle+++cell part+++cell+++regulation of biological process+++response to stimulus+++signaling+++cellular process+++biological regulation+++molecular transducer activity+++membrane part	10.8463	2.15128E-6	1.02742738794436E-5
NM_001355149	18718	Pip4k2a	mRNA	GO:0046854///phosphatidylinositol phosphorylation+++GO:0046488///phosphatidylinositol metabolic process+++GO:0000166///nucleotide binding+++GO:0016740///transferase activity+++GO:0005524///ATP binding+++GO:0016307///phosphatidylinositol phosphate kinase activity+++GO:0016301///kinase activity+++GO:0016310///phosphorylation+++GO:0035855///megakaryocyte development+++GO:0016309///1-phosphatidylinos…	biological_process+++molecular_function+++cellular_component	metabolic process+++cellular process+++binding+++catalytic activity+++developmental process+++immune system process+++multicellular organismal process+++organelle+++cell part+++cell+++organelle part+++membrane+++localization+++regulation of biological process+++negative regulation of biological process+++biological regulation+++response to stimulus+++signaling+++positive regulation of biological …	10.8431	2.15128E-6	1.02782453807499E-5
NM_001136067	16151	Ikbkg	mRNA	GO:0043123///positive regulation of I-kappaB kinase/NF-kappaB signaling+++GO:0070530///K63-linked polyubiquitin modification-dependent protein binding+++GO:0045944///positive regulation of transcription by RNA polymerase II+++GO:0050862///positive regulation of T cell receptor signaling pathway+++GO:0051092///positive regulation of NF-kappaB transcription factor activity+++GO:0051650///establishm…	biological_process+++molecular_function+++cellular_component	regulation of biological process+++response to stimulus+++signaling+++positive regulation of biological process+++cellular process+++biological regulation+++binding+++metabolic process+++immune system process+++localization+++cellular component organization or biogenesis+++protein-containing complex+++cell part+++cell+++organelle+++organelle part+++catalytic activity+++negative regulation of biol…	10.8376	1.0574880000000001E-17	1.46203038926174E-16
NM_001287015	67225	Rnpc3	mRNA	GO:0003723///RNA binding+++GO:0003676///nucleic acid binding+++GO:0005634///nucleus+++GO:0005689///U12-type spliceosomal complex+++GO:0005654///nucleoplasm+++GO:0097157///pre-mRNA intronic binding+++GO:0030626///U12 snRNA binding+++GO:0000398///mRNA splicing, via spliceosome	molecular_function+++cellular_component+++biological_process	binding+++organelle+++cell part+++cell+++protein-containing complex+++organelle part+++membrane-enclosed lumen+++metabolic process+++cellular process	10.8313	2.15128E-6	1.02663400772201E-5
NM_001159641	75812	Tasp1	mRNA	GO:0006508///proteolysis+++GO:0004298///threonine-type endopeptidase activity+++GO:0016787///hydrolase activity+++GO:0045893///positive regulation of transcription, DNA-templated+++GO:0042802///identical protein binding+++GO:0008233///peptidase activity+++GO:0005737///cytoplasm+++GO:0051604///protein maturation	biological_process+++molecular_function+++cellular_component	metabolic process+++catalytic activity+++regulation of biological process+++positive regulation of biological process+++cellular process+++biological regulation+++binding+++cell part+++cell	10.8313	2.15128E-6	1.02762592463768E-5
NM_001364372	54451	Cpsf3	mRNA	GO:0005634///nucleus+++GO:0006397///mRNA processing+++GO:0090503///RNA phosphodiester bond hydrolysis, exonucleolytic+++GO:0003723///RNA binding+++GO:0004534///5'-3' exoribonuclease activity+++GO:0004521///endoribonuclease activity+++GO:0006398///mRNA 3'-end processing by stem-loop binding and cleavage+++GO:0090502///RNA phosphodiester bond hydrolysis, endonucleolytic+++GO:0005847///mRNA cleavage…	cellular_component+++biological_process+++molecular_function	organelle+++cell part+++cell+++metabolic process+++cellular process+++binding+++catalytic activity+++membrane-enclosed lumen+++protein-containing complex+++organelle part	10.8273	2.15128E-6	1.02961551984511E-5
NM_001255992	241950	Bbs12	mRNA	GO:0051131///chaperone-mediated protein complex assembly+++GO:0005524///ATP binding+++GO:0005929///cilium+++GO:0045599///negative regulation of fat cell differentiation+++GO:0042073///intraciliary transport+++GO:0042755///eating behavior+++GO:0045494///photoreceptor cell maintenance+++GO:0042995///cell projection+++GO:0016887///ATPase activity	biological_process+++molecular_function+++cellular_component	cellular process+++cellular component organization or biogenesis+++binding+++organelle+++cell part+++cell+++developmental process+++regulation of biological process+++negative regulation of biological process+++biological regulation+++localization+++behavior+++multicellular organismal process+++catalytic activity	10.8186	2.15128E-6	1.02941621370499E-5
NM_009999	13088	Cyp2b10	mRNA	GO:0070330///aromatase activity+++GO:0005789///endoplasmic reticulum membrane+++GO:0042180///cellular ketone metabolic process+++GO:0042738///exogenous drug catabolic process+++GO:0101021///estrogen 2-hydroxylase activity+++GO:0051879///Hsp90 protein binding+++GO:0043231///intracellular membrane-bounded organelle+++GO:0005743///mitochondrial inner membrane+++GO:0004497///monooxygenase activity+++…	molecular_function+++cellular_component+++biological_process	catalytic activity+++organelle+++membrane+++cell part+++membrane part+++cell+++organelle part+++metabolic process+++cellular process+++response to stimulus+++binding+++multi-organism process	10.8138	2.15128E-6	1.0260397761914E-5
NM_001277318	66270	Retreg1	mRNA	GO:0043524///negative regulation of neuron apoptotic process+++GO:0061709///reticulophagy+++GO:0030176///integral component of endoplasmic reticulum membrane+++GO:0005794///Golgi apparatus+++GO:0005789///endoplasmic reticulum membrane+++GO:0005730///nucleolus+++GO:0016604///nuclear body+++GO:0005783///endoplasmic reticulum+++GO:0019233///sensory perception of pain+++GO:0050872///white fat cell di…	biological_process+++cellular_component+++molecular_function	regulation of biological process+++negative regulation of biological process+++cellular process+++biological regulation+++metabolic process+++cellular component organization or biogenesis+++organelle+++membrane+++cell part+++membrane part+++cell+++organelle part+++membrane-enclosed lumen+++multicellular organismal process+++developmental process+++molecular_function	10.813	4.43424E-6	2.0231526910299E-5
NM_001358842	211329	Ncoa7	mRNA	GO:0005634///nucleus+++GO:0045944///positive regulation of transcription by RNA polymerase II+++GO:0016922///nuclear receptor binding+++GO:0030374///nuclear receptor transcription coactivator activity+++GO:1902083///negative regulation of peptidyl-cysteine S-nitrosylation+++GO:1903204///negative regulation of oxidative stress-induced neuron death+++GO:1900408///negative regulation of cellular res…	cellular_component+++biological_process+++molecular_function	organelle+++cell part+++cell+++metabolic process+++regulation of biological process+++positive regulation of biological process+++cellular process+++biological regulation+++binding+++transcription regulator activity+++negative regulation of biological process+++response to stimulus	10.8122	4.43424E-6	2.02203307138904E-5
NM_001361601	72113	Adck1	mRNA	GO:1903852///positive regulation of cristae formation+++GO:0010637///negative regulation of mitochondrial fusion+++GO:0005576///extracellular region+++GO:0005739///mitochondrion+++GO:0003674///molecular_function+++GO:0000166///nucleotide binding+++GO:0016740///transferase activity+++GO:0004674///protein serine/threonine kinase activity+++GO:0016310///phosphorylation+++GO:0005524///ATP binding+++G…	biological_process+++cellular_component+++molecular_function	regulation of biological process+++positive regulation of biological process+++cellular process+++cellular component organization or biogenesis+++biological regulation+++developmental process+++negative regulation of biological process+++extracellular region+++organelle+++cell part+++cell+++molecular_function+++binding+++catalytic activity+++metabolic process+++membrane+++organelle part+++membran…	10.8098	4.43424E-6	2.02726859256519E-5
NM_001289584	83671	Sytl2	mRNA	GO:0042470///melanosome+++GO:0042043///neurexin family protein binding+++GO:0019897///extrinsic component of plasma membrane+++GO:0005515///protein binding+++GO:0033162///melanosome membrane+++GO:0005886///plasma membrane+++GO:0072659///protein localization to plasma membrane+++GO:0001786///phosphatidylserine binding+++GO:0006887///exocytosis+++GO:0006904///vesicle docking involved in exocytosis+…	cellular_component+++molecular_function+++biological_process	organelle+++cell part+++cell+++binding+++membrane+++membrane part+++organelle part+++localization+++cellular process+++regulation of biological process+++multicellular organismal process+++positive regulation of biological process+++biological regulation+++metabolic process+++negative regulation of biological process	10.7855	4.43424E-6	2.025395654102E-5
NM_001347330	224598	Zfp758	mRNA	GO:0045944///positive regulation of transcription by RNA polymerase II+++GO:0043565///sequence-specific DNA binding+++GO:0005730///nucleolus+++GO:0001228///DNA-binding transcription activator activity, RNA polymerase II-specific+++GO:0016604///nuclear body+++GO:0005654///nucleoplasm+++GO:0005634///nucleus+++GO:0046872///metal ion binding+++GO:0006355///regulation of transcription, DNA-templated++…	biological_process+++molecular_function+++cellular_component	metabolic process+++regulation of biological process+++positive regulation of biological process+++cellular process+++biological regulation+++binding+++membrane-enclosed lumen+++organelle+++cell part+++cell+++organelle part+++transcription regulator activity+++molecular_function+++biological_process+++cellular_component	10.7846	4.43424E-6	2.0224061402214E-5
NM_001360420	66645	Pspc1	mRNA	GO:0003723///RNA binding+++GO:0003676///nucleic acid binding+++GO:0005856///cytoskeleton+++GO:0005737///cytoplasm+++GO:0051015///actin filament binding+++GO:0007155///cell adhesion+++GO:0016363///nuclear matrix+++GO:0016607///nuclear speck+++GO:0005730///nucleolus+++GO:0005515///protein binding+++GO:0042382///paraspeckles+++GO:0001650///fibrillar center+++GO:0005654///nucleoplasm+++GO:0002218///a…	molecular_function+++cellular_component+++biological_process	binding+++organelle+++cell part+++cell+++biological adhesion+++membrane-enclosed lumen+++organelle part+++regulation of biological process+++immune system process+++response to stimulus+++positive regulation of biological process+++biological regulation+++rhythmic process+++metabolic process+++negative regulation of biological process+++cellular process	10.7624	4.43424E-6	2.02166014016968E-5
NM_019401	64685	Nmi	mRNA	GO:0006355///regulation of transcription, DNA-templated+++GO:0005576///extracellular region+++GO:0005737///cytoplasm+++GO:0005634///nucleus+++GO:0002281///macrophage activation involved in immune response+++GO:0005654///nucleoplasm+++GO:0005829///cytosol+++GO:0016020///membrane+++GO:0005615///extracellular space+++GO:0008285///negative regulation of cell proliferation+++GO:0042802///identical pro…	biological_process+++cellular_component+++molecular_function	metabolic process+++regulation of biological process+++cellular process+++biological regulation+++extracellular region+++cell part+++cell+++organelle+++immune system process+++response to stimulus+++membrane-enclosed lumen+++organelle part+++membrane+++extracellular region part+++cell proliferation+++negative regulation of biological process+++binding+++signaling+++positive regulation of biologic…	10.7616	4.43424E-6	2.02651900166389E-5
NM_001289588	231858	Radil	mRNA	GO:0007155///cell adhesion+++GO:0007165///signal transduction+++GO:0032991///protein-containing complex+++GO:0005874///microtubule+++GO:0034446///substrate adhesion-dependent cell spreading+++GO:0005515///protein binding+++GO:0051020///GTPase binding+++GO:0001755///neural crest cell migration+++GO:0007275///multicellular organism development	biological_process+++cellular_component+++molecular_function	biological adhesion+++regulation of biological process+++response to stimulus+++signaling+++cellular process+++biological regulation+++protein-containing complex+++organelle+++cell part+++supramolecular complex+++cell+++organelle part+++developmental process+++cellular component organization or biogenesis+++binding+++locomotion+++localization+++multicellular organismal process	10.7599	4.43424E-6	2.02689372781065E-5
NM_001289701	83679	Pde4dip	mRNA	GO:0005815///microtubule organizing center+++GO:0005737///cytoplasm+++GO:1903358///regulation of Golgi organization+++GO:0060090///molecular adaptor activity+++GO:0005794///Golgi apparatus+++GO:0005634///nucleus+++GO:0005813///centrosome+++GO:0005515///protein binding+++GO:0034622///cellular protein-containing complex assembly+++GO:0030016///myofibril+++GO:0019899///enzyme binding+++GO:0005856///…	cellular_component+++biological_process+++molecular_function	organelle+++cell part+++cell+++organelle part+++regulation of biological process+++cellular process+++cellular component organization or biogenesis+++biological regulation+++binding+++supramolecular complex+++positive regulation of biological process	10.7574	4.43424E-6	2.02277934674294E-5
NM_001347077	15463	Agfg1	mRNA	GO:0050790///regulation of catalytic activity+++GO:0005096///GTPase activator activity+++GO:0043231///intracellular membrane-bounded organelle+++GO:0005634///nucleus+++GO:0045109///intermediate filament organization+++GO:0043025///neuronal cell body+++GO:0042995///cell projection+++GO:0007289///spermatid nucleus differentiation+++GO:0031410///cytoplasmic vesicle+++GO:0001675///acrosome assembly++…	biological_process+++molecular_function+++cellular_component	biological regulation+++molecular function regulator+++organelle+++cell part+++cell+++cellular process+++cellular component organization or biogenesis+++developmental process+++reproduction+++reproductive process+++multicellular organismal process+++multi-organism process+++binding	10.7574	4.43424E-6	2.02576996488634E-5
NM_001359119	18823	Plp1	mRNA	GO:0016020///membrane+++GO:0016021///integral component of membrane+++GO:0043209///myelin sheath+++GO:0010628///positive regulation of gene expression+++GO:0005886///plasma membrane+++GO:1904427///positive regulation of calcium ion transmembrane transport+++GO:0098990///AMPA selective glutamate receptor signaling pathway+++GO:0042552///myelination+++GO:0034683///integrin alphav-beta3 complex+++GO…	cellular_component+++biological_process+++molecular_function	membrane+++membrane part+++cell part+++cell+++metabolic process+++regulation of biological process+++positive regulation of biological process+++biological regulation+++localization+++response to stimulus+++signaling+++cellular process+++developmental process+++multicellular organismal process+++protein-containing complex+++binding+++structural molecule activity+++locomotion+++cellular component …	10.7515	4.43424E-6	2.02128734648718E-5
NM_001163283	230119	Zbtb5	mRNA	GO:0005634///nucleus+++GO:0000122///negative regulation of transcription by RNA polymerase II+++GO:0000977///RNA polymerase II regulatory region sequence-specific DNA binding+++GO:0001227///DNA-binding transcription repressor activity, RNA polymerase II-specific+++GO:0046872///metal ion binding+++GO:0003677///DNA binding+++GO:0000981///DNA-binding transcription factor activity, RNA polymerase II-…	cellular_component+++biological_process+++molecular_function	organelle+++cell part+++cell+++metabolic process+++regulation of biological process+++negative regulation of biological process+++cellular process+++biological regulation+++binding+++transcription regulator activity	10.7482	4.43424E-6	2.02801873820537E-5
NM_001289735	83454	Nxf2	mRNA	GO:0005654///nucleoplasm+++GO:0005737///cytoplasm+++GO:0005635///nuclear envelope+++GO:0003723///RNA binding+++GO:0003729///mRNA binding+++GO:0006405///RNA export from nucleus+++GO:0005634///nucleus+++GO:0016973///poly(A)+ mRNA export from nucleus+++GO:0005515///protein binding+++GO:0051028///mRNA transport+++GO:0003676///nucleic acid binding+++GO:0006406///mRNA export from nucleus	cellular_component+++molecular_function+++biological_process	membrane-enclosed lumen+++organelle+++cell part+++cell+++organelle part+++binding+++localization+++metabolic process	10.7432	4.43424E-6	2.0246474473587E-5
NM_001329989	11854	Rhod	mRNA	GO:0003924///GTPase activity+++GO:0007264///small GTPase mediated signal transduction+++GO:0005525///GTP binding+++GO:0005769///early endosome+++GO:0005886///plasma membrane+++GO:0045785///positive regulation of cell adhesion+++GO:0048041///focal adhesion assembly+++GO:0051017///actin filament bundle assembly+++GO:0006605///protein targeting+++GO:0030032///lamellipodium assembly+++GO:0030335///po…	molecular_function+++biological_process+++cellular_component	catalytic activity+++regulation of biological process+++response to stimulus+++signaling+++cellular process+++biological regulation+++binding+++organelle+++cell part+++cell+++membrane+++biological adhesion+++positive regulation of biological process+++cellular component organization or biogenesis+++localization+++locomotion+++developmental process	10.7423	4.43424E-6	2.02427355124654E-5
NM_001110202	94090	Trim9	mRNA	GO:0016567///protein ubiquitination+++GO:0005856///cytoskeleton+++GO:0008021///synaptic vesicle+++GO:0045202///synapse+++GO:0005737///cytoplasm+++GO:0030425///dendrite+++GO:0035544///negative regulation of SNARE complex assembly+++GO:0045955///negative regulation of calcium ion-dependent exocytosis+++GO:0099523///presynaptic cytosol+++GO:0000149///SNARE binding+++GO:0016079///synaptic vesicle exo…	biological_process+++cellular_component+++molecular_function	metabolic process+++cellular process+++organelle+++cell part+++cell+++synapse+++synapse part+++regulation of biological process+++negative regulation of biological process+++localization+++cellular component organization or biogenesis+++biological regulation+++binding+++signaling+++catalytic activity+++cell junction	10.7364	4.43424E-6	2.02389979320532E-5
NM_001114400_2	434866	Gm15127	mRNA	GO:0003674///molecular_function+++GO:0008150///biological_process+++GO:0005575///cellular_component	molecular_function+++biological_process+++cellular_component	molecular_function+++biological_process+++cellular_component	10.733	4.43424E-6	2.02614441404806E-5
NM_172558	216766	Gemin5	mRNA	GO:0017069///snRNA binding+++GO:0097504///Gemini of coiled bodies+++GO:0005654///nucleoplasm+++GO:0005737///cytoplasm+++GO:0034719///SMN-Sm protein complex+++GO:0034718///SMN-Gemin2 complex+++GO:0032797///SMN complex+++GO:0003730///mRNA 3'-UTR binding+++GO:0043022///ribosome binding+++GO:0000340///RNA 7-methylguanosine cap binding+++GO:0030622///U4atac snRNA binding+++GO:0030621///U4 snRNA bindin…	molecular_function+++cellular_component+++biological_process	binding+++membrane-enclosed lumen+++organelle+++cell part+++cell+++organelle part+++protein-containing complex+++metabolic process+++regulation of biological process+++cellular process+++biological regulation+++cellular component organization or biogenesis	10.7322	4.43424E-6	2.02764359600444E-5
NM_175454	217310	Hid1	mRNA	GO:0000139///Golgi membrane+++GO:0005737///cytoplasm+++GO:0005829///cytosol+++GO:0090498///extrinsic component of Golgi membrane+++GO:0000138///Golgi trans cisterna+++GO:0005881///cytoplasmic microtubule+++GO:0005797///Golgi medial cisterna+++GO:0005794///Golgi apparatus+++GO:0003674///molecular_function+++GO:0016020///membrane	cellular_component+++molecular_function	membrane+++organelle+++cell part+++cell+++organelle part+++membrane part+++supramolecular complex+++molecular_function	10.7313	4.43424E-6	2.02502148161833E-5
NM_001170868	52589	Ncald	mRNA	GO:0005509///calcium ion binding+++GO:0003779///actin binding+++GO:0043014///alpha-tubulin binding+++GO:0030276///clathrin binding+++GO:0005829///cytosol+++GO:0015631///tubulin binding+++GO:0003073///regulation of systemic arterial blood pressure+++GO:0019722///calcium-mediated signaling+++GO:0046872///metal ion binding	molecular_function+++cellular_component+++biological_process	binding+++cell part+++cell+++multicellular organismal process+++biological regulation+++regulation of biological process+++response to stimulus+++signaling+++cellular process	10.7313	4.43424E-6	2.02352617315858E-5
NM_001357932	66940	Shisa5	mRNA	GO:0016021///integral component of membrane+++GO:0016020///membrane+++GO:0005789///endoplasmic reticulum membrane+++GO:0031965///nuclear membrane+++GO:0042771///intrinsic apoptotic signaling pathway in response to DNA damage by p53 class mediator+++GO:0072332///intrinsic apoptotic signaling pathway by p53 class mediator+++GO:0050699///WW domain binding+++GO:0005635///nuclear envelope+++GO:0005783…	cellular_component+++biological_process+++molecular_function	membrane+++membrane part+++organelle+++cell part+++cell+++organelle part+++regulation of biological process+++signaling+++response to stimulus+++cellular process+++biological regulation+++binding	10.7305	9.13992E-6	3.97989822793729E-5
NM_001357769	210105	Zfp719	mRNA	GO:0006357///regulation of transcription by RNA polymerase II+++GO:0000981///DNA-binding transcription factor activity, RNA polymerase II-specific+++GO:0000978///RNA polymerase II proximal promoter sequence-specific DNA binding+++GO:0006355///regulation of transcription, DNA-templated+++GO:0046872///metal ion binding	biological_process+++molecular_function	metabolic process+++regulation of biological process+++cellular process+++biological regulation+++transcription regulator activity+++binding	10.7305	9.13992E-6	3.97429766754617E-5
NM_001122997	13436	Dnmt3b	mRNA	GO:0090116///C-5 methylation of cytosine+++GO:0005634///nucleus+++GO:0042220///response to cocaine+++GO:0071455///cellular response to hyperoxia+++GO:0042493///response to drug+++GO:0071549///cellular response to dexamethasone stimulus+++GO:0045666///positive regulation of neuron differentiation+++GO:0003682///chromatin binding+++GO:0042826///histone deacetylase binding+++GO:0009636///response to…	biological_process+++cellular_component+++molecular_function	metabolic process+++cellular process+++organelle+++cell part+++cell+++response to stimulus+++developmental process+++regulation of biological process+++positive regulation of biological process+++multicellular organismal process+++biological regulation+++binding+++catalytic activity+++negative regulation of biological process+++organelle part+++membrane-enclosed lumen+++cellular component organiz…	10.7202	9.13992E-6	3.97919729482212E-5
NM_001357275	20148	Dhrs3	mRNA	GO:0042572///retinol metabolic process+++GO:0004745///retinol dehydrogenase activity+++GO:0016491///oxidoreductase activity+++GO:0016021///integral component of membrane+++GO:0016020///membrane+++GO:0052650///NADP-retinol dehydrogenase activity+++GO:0060021///roof of mouth development+++GO:0060349///bone morphogenesis+++GO:0060411///cardiac septum morphogenesis+++GO:0048387///negative regulation …	biological_process+++molecular_function+++cellular_component	metabolic process+++cellular process+++biological regulation+++catalytic activity+++membrane+++membrane part+++developmental process+++multicellular organismal process+++regulation of biological process+++negative regulation of biological process+++response to stimulus+++signaling+++organelle+++cell part+++cell	10.7108	9.13992E-6	3.97639602956705E-5
NM_001358820	94213	Ddx50	mRNA	GO:0005730///nucleolus+++GO:0005886///plasma membrane+++GO:0003724///RNA helicase activity+++GO:0003723///RNA binding+++GO:0016787///hydrolase activity+++GO:0000166///nucleotide binding+++GO:0004386///helicase activity+++GO:0005634///nucleus+++GO:0005524///ATP binding+++GO:0003676///nucleic acid binding	cellular_component+++molecular_function	membrane-enclosed lumen+++organelle+++cell part+++cell+++organelle part+++membrane+++catalytic activity+++binding	10.7091	9.13992E-6	3.97010758039009E-5
NM_001111052	13175	Dclk1	mRNA	GO:0000166///nucleotide binding+++GO:0005524///ATP binding+++GO:0004674///protein serine/threonine kinase activity+++GO:0004672///protein kinase activity+++GO:0006468///protein phosphorylation+++GO:0035556///intracellular signal transduction+++GO:0042995///cell projection+++GO:0005737///cytoplasm+++GO:0009615///response to virus+++GO:1900181///negative regulation of protein localization to nucleu…	molecular_function+++biological_process+++cellular_component	binding+++catalytic activity+++metabolic process+++cellular process+++regulation of biological process+++response to stimulus+++signaling+++biological regulation+++cell part+++cell+++multi-organism process+++negative regulation of biological process+++localization+++developmental process+++multicellular organismal process+++growth+++cellular component organization or biogenesis+++organelle+++syna…	10.703	9.13992E-6	3.97220151898734E-5
NM_008350	16156	Il11	mRNA	GO:0007165///signal transduction+++GO:0008083///growth factor activity+++GO:0033138///positive regulation of peptidyl-serine phosphorylation+++GO:0008284///positive regulation of cell proliferation+++GO:0050731///positive regulation of peptidyl-tyrosine phosphorylation+++GO:0046888///negative regulation of hormone secretion+++GO:0045944///positive regulation of transcription by RNA polymerase II+…	biological_process+++molecular_function+++cellular_component	regulation of biological process+++response to stimulus+++signaling+++cellular process+++biological regulation+++binding+++molecular function regulator+++metabolic process+++positive regulation of biological process+++cell proliferation+++negative regulation of biological process+++localization+++extracellular region+++cell part+++cell+++extracellular region part	10.7013	9.13992E-6	3.9687128473564E-5
NM_001359739	235323	Usp28	mRNA	GO:0006508///proteolysis+++GO:0016787///hydrolase activity+++GO:0008234///cysteine-type peptidase activity+++GO:0008233///peptidase activity+++GO:0004843///thiol-dependent ubiquitin-specific protease activity+++GO:0006511///ubiquitin-dependent protein catabolic process+++GO:0016579///protein deubiquitination+++GO:0005654///nucleoplasm+++GO:0034644///cellular response to UV+++GO:0042771///intrinsi…	biological_process+++molecular_function+++cellular_component	metabolic process+++catalytic activity+++cellular process+++membrane-enclosed lumen+++organelle+++cell part+++cell+++organelle part+++response to stimulus+++regulation of biological process+++signaling+++biological regulation+++protein-containing complex+++cell proliferation+++negative regulation of biological process	10.6891	9.13992E-6	3.97849660855784E-5
NM_001359188	22757	Zkscan5	mRNA	GO:0005634///nucleus+++GO:0046872///metal ion binding+++GO:0003677///DNA binding+++GO:0006355///regulation of transcription, DNA-templated+++GO:0000981///DNA-binding transcription factor activity, RNA polymerase II-specific+++GO:0000978///RNA polymerase II proximal promoter sequence-specific DNA binding+++GO:0006357///regulation of transcription by RNA polymerase II	cellular_component+++molecular_function+++biological_process	organelle+++cell part+++cell+++binding+++metabolic process+++regulation of biological process+++cellular process+++biological regulation+++transcription regulator activity	10.6856	9.13992E-6	3.96662258426966E-5
NM_001271497	16169	Il15ra	mRNA	GO:0035723///interleukin-15-mediated signaling pathway+++GO:0042010///interleukin-15 receptor activity+++GO:0016021///integral component of membrane+++GO:0016020///membrane+++GO:0050766///positive regulation of phagocytosis+++GO:0009986///cell surface+++GO:0005615///extracellular space+++GO:0031965///nuclear membrane+++GO:0019901///protein kinase binding+++GO:0005886///plasma membrane+++GO:001097…	biological_process+++molecular_function+++cellular_component	regulation of biological process+++response to stimulus+++signaling+++cellular process+++biological regulation+++molecular transducer activity+++membrane+++membrane part+++localization+++positive regulation of biological process+++cellular component organization or biogenesis+++cell part+++cell+++extracellular region part+++extracellular region+++organelle+++organelle part+++binding+++development…	10.6812	9.13992E-6	3.97499687543983E-5
NM_178694	227693	Zer1	mRNA	GO:0031462///Cul2-RING ubiquitin ligase complex+++GO:0006515///protein quality control for misfolded or incompletely synthesized proteins+++GO:0032436///positive regulation of proteasomal ubiquitin-dependent protein catabolic process	cellular_component+++biological_process	cell part+++protein-containing complex+++cell+++metabolic process+++cellular process+++regulation of biological process+++positive regulation of biological process+++biological regulation	10.6804	9.13992E-6	3.97709597606055E-5
NM_029347	75578	Fggy	mRNA	GO:0005975///carbohydrate metabolic process+++GO:0016773///phosphotransferase activity, alcohol group as acceptor+++GO:0046835///carbohydrate phosphorylation+++GO:0070050///neuron cellular homeostasis+++GO:0019150///D-ribulokinase activity+++GO:0019321///pentose metabolic process+++GO:0016740///transferase activity+++GO:0016310///phosphorylation+++GO:0016301///kinase activity	biological_process+++molecular_function	metabolic process+++catalytic activity+++cellular process+++biological regulation	10.6751	9.13992E-6	3.97779616901408E-5
NM_001302938	23921	Sh2b2	mRNA	GO:0035556///intracellular signal transduction+++GO:0005886///plasma membrane+++GO:0005737///cytoplasm+++GO:0035591///signaling adaptor activity+++GO:0046578///regulation of Ras protein signal transduction+++GO:0050853///B cell receptor signaling pathway+++GO:0042802///identical protein binding+++GO:0042169///SH2 domain binding+++GO:0007399///nervous system development+++GO:0005515///protein bind…	biological_process+++cellular_component+++molecular_function	regulation of biological process+++response to stimulus+++signaling+++cellular process+++biological regulation+++membrane+++cell part+++cell+++binding+++immune system process+++positive regulation of biological process+++developmental process+++multicellular organismal process+++negative regulation of biological process+++localization+++organelle+++organelle part+++supramolecular complex+++metabo…	10.6698	9.13992E-6	3.96941009135629E-5
NM_001290803	72754	Arhgef10l	mRNA	GO:0050790///regulation of catalytic activity+++GO:0005085///guanyl-nucleotide exchange factor activity+++GO:0005737///cytoplasm+++GO:0051496///positive regulation of stress fiber assembly+++GO:0005096///GTPase activator activity+++GO:0005829///cytosol+++GO:0032933///SREBP signaling pathway+++GO:0030036///actin cytoskeleton organization+++GO:0000118///histone deacetylase complex+++GO:0004407///hi…	biological_process+++molecular_function+++cellular_component	biological regulation+++binding+++molecular function regulator+++cell part+++cell+++regulation of biological process+++positive regulation of biological process+++cellular process+++cellular component organization or biogenesis+++metabolic process+++response to stimulus+++signaling+++membrane-enclosed lumen+++organelle+++protein-containing complex+++organelle part+++catalytic activity	10.6689	9.13992E-6	3.96801584826133E-5
NM_001289447	19355	Rad1	mRNA	GO:0005634///nucleus+++GO:0006281///DNA repair+++GO:0006974///cellular response to DNA damage stimulus+++GO:0000077///DNA damage checkpoint+++GO:0008408///3'-5' exonuclease activity+++GO:0090305///nucleic acid phosphodiester bond hydrolysis+++GO:0071479///cellular response to ionizing radiation+++GO:0051598///meiotic recombination checkpoint+++GO:0043231///intracellular membrane-bounded organelle…	cellular_component+++biological_process+++molecular_function	organelle+++cell part+++cell+++metabolic process+++response to stimulus+++cellular process+++regulation of biological process+++negative regulation of biological process+++biological regulation+++catalytic activity+++reproduction+++reproductive process+++cellular component organization or biogenesis+++membrane-enclosed lumen+++organelle part+++protein-containing complex+++binding	10.6662	9.13992E-6	3.96592631911532E-5
NM_001141971	70612	Tmem230	mRNA	GO:0055037///recycling endosome+++GO:0016020///membrane+++GO:0005794///Golgi apparatus+++GO:0008021///synaptic vesicle+++GO:0005776///autophagosome+++GO:0005769///early endosome+++GO:0005770///late endosome+++GO:0048489///synaptic vesicle transport+++GO:0005783///endoplasmic reticulum+++GO:0005802///trans-Golgi network+++GO:0003674///molecular_function+++GO:0005768///endosome+++GO:0016021///integ…	cellular_component+++biological_process+++molecular_function	organelle+++cell part+++cell+++membrane+++synapse+++synapse part+++localization+++organelle part+++molecular_function+++membrane part+++cell junction	10.6618	9.13992E-6	3.97080531458699E-5
NM_001359129	70885	Ints10	mRNA	GO:0005634///nucleus+++GO:0032039///integrator complex+++GO:0016180///snRNA processing+++GO:0003674///molecular_function	cellular_component+++biological_process+++molecular_function	organelle+++cell part+++cell+++protein-containing complex+++organelle part+++metabolic process+++cellular process+++molecular_function	10.6484	9.13992E-6	3.96731909394205E-5
NM_001077398	16826	Ldb2	mRNA	GO:0003712///transcription coregulator activity+++GO:0006357///regulation of transcription by RNA polymerase II+++GO:0030274///LIM domain binding+++GO:0005634///nucleus+++GO:0005654///nucleoplasm+++GO:0005886///plasma membrane+++GO:0005730///nucleolus+++GO:0005515///protein binding+++GO:0035019///somatic stem cell population maintenance+++GO:0044089///positive regulation of cellular component bio…	molecular_function+++biological_process+++cellular_component	transcription regulator activity+++metabolic process+++regulation of biological process+++cellular process+++biological regulation+++binding+++organelle+++cell part+++cell+++membrane-enclosed lumen+++organelle part+++membrane+++developmental process+++multicellular organismal process+++positive regulation of biological process+++cellular component organization or biogenesis+++protein-containing c…	10.6475	9.13992E-6	3.97359870559268E-5
NM_013607	17880	Myh11	mRNA	GO:0003774///motor activity+++GO:0005524///ATP binding+++GO:0016459///myosin complex+++GO:0003779///actin binding+++GO:0000166///nucleotide binding+++GO:0051015///actin filament binding+++GO:0055013///cardiac muscle cell development+++GO:0048251///elastic fiber assembly+++GO:0008307///structural constituent of muscle+++GO:0005903///brush border+++GO:0006939///smooth muscle contraction+++GO:003024…	molecular_function+++cellular_component+++biological_process	catalytic activity+++binding+++organelle+++cell part+++protein-containing complex+++cell+++organelle part+++developmental process+++multicellular organismal process+++cellular process+++cellular component organization or biogenesis+++structural molecule activity+++supramolecular complex	10.6439	9.13992E-6	3.97289998944962E-5
NM_145956	210766	Brcc3	mRNA	GO:0050790///regulation of catalytic activity+++GO:0000922///spindle pole+++GO:0005737///cytoplasm+++GO:0005634///nucleus+++GO:0070536///protein K63-linked deubiquitination+++GO:0070537///histone H2A K63-linked deubiquitination+++GO:0045739///positive regulation of DNA repair+++GO:0070552///BRISC complex+++GO:0070531///BRCA1-A complex+++GO:0000152///nuclear ubiquitin ligase complex+++GO:0000151//…	biological_process+++cellular_component+++molecular_function	biological regulation+++organelle+++cell part+++cell+++organelle part+++metabolic process+++cellular process+++cellular component organization or biogenesis+++regulation of biological process+++response to stimulus+++positive regulation of biological process+++protein-containing complex+++catalytic activity+++binding+++negative regulation of biological process+++membrane-enclosed lumen+++molecula…	10.6393	1.88393E-5	7.77604768742695E-5
NM_144516	66505	Zmynd11	mRNA	GO:0045892///negative regulation of transcription, DNA-templated+++GO:0005694///chromosome+++GO:0005634///nucleus+++GO:0005515///protein binding+++GO:0043124///negative regulation of I-kappaB kinase/NF-kappaB signaling+++GO:0046329///negative regulation of JNK cascade+++GO:0051607///defense response to virus+++GO:2001237///negative regulation of extrinsic apoptotic signaling pathway+++GO:0003690/…	biological_process+++cellular_component+++molecular_function	metabolic process+++regulation of biological process+++negative regulation of biological process+++cellular process+++biological regulation+++organelle+++cell part+++cell+++binding+++response to stimulus+++signaling+++immune system process+++multi-organism process+++membrane-enclosed lumen+++organelle part+++cellular component organization or biogenesis+++transcription regulator activity	10.6384	1.88393E-5	7.7786453315517E-5
NM_001281978	16348	Invs	mRNA	GO:0090090///negative regulation of canonical Wnt signaling pathway+++GO:0005576///extracellular region+++GO:0016020///membrane+++GO:0005856///cytoskeleton+++GO:0005737///cytoplasm+++GO:0048471///perinuclear region of cytoplasm+++GO:0005634///nucleus+++GO:0005819///spindle+++GO:0005515///protein binding+++GO:1904108///protein localization to ciliary inversin compartment+++GO:0060287///epithelial …	biological_process+++cellular_component+++molecular_function	regulation of biological process+++negative regulation of biological process+++response to stimulus+++signaling+++cellular process+++biological regulation+++extracellular region+++membrane+++organelle+++cell part+++cell+++organelle part+++binding+++localization+++developmental process+++multicellular organismal process+++metabolic process+++supramolecular complex	10.6339	1.88393E-5	7.79687754897037E-5
NM_001356431	15441	Hp1bp3	mRNA	GO:0070828///heterochromatin organization+++GO:0003682///chromatin binding+++GO:0005694///chromosome+++GO:0006355///regulation of transcription, DNA-templated+++GO:0005634///nucleus+++GO:0097298///regulation of nucleus size+++GO:0071456///cellular response to hypoxia+++GO:0042127///regulation of cell proliferation+++GO:0016607///nuclear speck+++GO:0003677///DNA binding+++GO:0031491///nucleosome b…	biological_process+++molecular_function+++cellular_component	cellular process+++cellular component organization or biogenesis+++binding+++organelle+++cell part+++cell+++metabolic process+++regulation of biological process+++biological regulation+++response to stimulus+++cell proliferation+++membrane-enclosed lumen+++organelle part+++protein-containing complex	10.6321	1.88393E-5	7.79818312123242E-5
NM_001177811	223864	Rapgef3	mRNA	GO:0050790///regulation of catalytic activity+++GO:0005085///guanyl-nucleotide exchange factor activity+++GO:0035556///intracellular signal transduction+++GO:0007264///small GTPase mediated signal transduction+++GO:0016020///membrane+++GO:0005737///cytoplasm+++GO:1901985///positive regulation of protein acetylation+++GO:0071320///cellular response to cAMP+++GO:0043547///positive regulation of GTP…	biological_process+++molecular_function+++cellular_component	biological regulation+++binding+++molecular function regulator+++regulation of biological process+++response to stimulus+++signaling+++cellular process+++membrane+++cell part+++cell+++metabolic process+++positive regulation of biological process+++developmental process+++multicellular organismal process+++localization+++cellular component organization or biogenesis+++organelle+++organelle part+++…	10.6239	1.88393E-5	7.76696957971981E-5
NM_001368705	74041	Ddias	mRNA	GO:1902230///negative regulation of intrinsic apoptotic signaling pathway in response to DNA damage+++GO:0005737///cytoplasm+++GO:0005634///nucleus+++GO:0097752///regulation of DNA stability+++GO:0034644///cellular response to UV+++GO:0071345///cellular response to cytokine stimulus+++GO:0071447///cellular response to hydroperoxide+++GO:0071480///cellular response to gamma radiation+++GO:0051726/…	biological_process+++cellular_component+++molecular_function	regulation of biological process+++negative regulation of biological process+++signaling+++response to stimulus+++cellular process+++biological regulation+++cell part+++cell+++organelle+++molecular_function+++developmental process+++reproduction+++reproductive process+++multicellular organismal process+++multi-organism process+++immune system process	10.6211	1.88393E-5	7.80210246272407E-5
NM_001359187	22757	Zkscan5	mRNA	GO:0005634///nucleus+++GO:0046872///metal ion binding+++GO:0003677///DNA binding+++GO:0006355///regulation of transcription, DNA-templated+++GO:0000981///DNA-binding transcription factor activity, RNA polymerase II-specific+++GO:0000978///RNA polymerase II proximal promoter sequence-specific DNA binding+++GO:0006357///regulation of transcription by RNA polymerase II	cellular_component+++molecular_function+++biological_process	organelle+++cell part+++cell+++binding+++metabolic process+++regulation of biological process+++cellular process+++biological regulation+++transcription regulator activity	10.6175	1.88393E-5	7.77734629258517E-5
NM_175518	242474	Tmem245	mRNA	GO:0016020///membrane+++GO:0016021///integral component of membrane	cellular_component	membrane+++membrane part	10.6175	1.88393E-5	7.79165962857621E-5
NM_001039537	16878	Lif	mRNA	GO:0007165///signal transduction+++GO:0005576///extracellular region+++GO:0008083///growth factor activity+++GO:0005125///cytokine activity+++GO:0006955///immune response+++GO:0005146///leukemia inhibitory factor receptor binding+++GO:0005615///extracellular space+++GO:1900182///positive regulation of protein localization to nucleus+++GO:1901676///positive regulation of histone H3-K27 acetylation…	biological_process+++cellular_component+++molecular_function	regulation of biological process+++response to stimulus+++signaling+++cellular process+++biological regulation+++extracellular region+++binding+++molecular function regulator+++immune system process+++extracellular region part+++localization+++positive regulation of biological process+++metabolic process+++cellular component organization or biogenesis+++developmental process+++multicellular organ…	10.6101	1.88393E-5	7.76956116116116E-5
NM_025459	66270	Retreg1	mRNA	GO:0043524///negative regulation of neuron apoptotic process+++GO:0061709///reticulophagy+++GO:0030176///integral component of endoplasmic reticulum membrane+++GO:0005794///Golgi apparatus+++GO:0005789///endoplasmic reticulum membrane+++GO:0005730///nucleolus+++GO:0016604///nuclear body+++GO:0005783///endoplasmic reticulum+++GO:0019233///sensory perception of pain+++GO:0050872///white fat cell di…	biological_process+++cellular_component+++molecular_function	regulation of biological process+++negative regulation of biological process+++cellular process+++biological regulation+++metabolic process+++cellular component organization or biogenesis+++organelle+++membrane+++cell part+++membrane part+++cell+++organelle part+++membrane-enclosed lumen+++multicellular organismal process+++developmental process+++molecular_function	10.6046	1.88393E-5	7.78514704112337E-5
NM_001359616	71795	Pitpnc1	mRNA	GO:0015914///phospholipid transport+++GO:0005548///phospholipid transporter activity+++GO:0016021///integral component of membrane+++GO:0016020///membrane+++GO:0120009///intermembrane lipid transfer+++GO:0035091///phosphatidylinositol binding+++GO:0005737///cytoplasm+++GO:0005654///nucleoplasm+++GO:0005829///cytosol+++GO:0007165///signal transduction+++GO:0008526///phosphatidylinositol transporte…	biological_process+++molecular_function+++cellular_component	localization+++transporter activity+++membrane+++membrane part+++cellular process+++cellular component organization or biogenesis+++binding+++cell part+++cell+++membrane-enclosed lumen+++organelle+++organelle part+++regulation of biological process+++response to stimulus+++signaling+++biological regulation+++metabolic process	10.6036	1.88393E-5	7.78905328650276E-5
[truncated: 12,211 more rows]

## Sheet: Table S2 GO cellular
Table S2 Gene ontology, GO terms: cellular function
GO_C Term ID	GO_C Term Desc	GO_C Term Level1	GO_C Term Level2	Term Candidate Gene Num	Total Candidate Gene Num	Term Gene Num	Total Gene Num	Rich Ratio	P value	Q value	Gene ids	Gene Symbols
[truncated: 1,532 more rows]

## Sheet: Table S3 Go molecular 
Table S3 Gene ontology, GO terms: Molecular function
GO_F Term ID	GO_F Term Desc	GO_F Term Level1	GO_F Term Level2	Term Candidate Gene Num	Total Candidate Gene Num	Term Gene Num	Total Gene Num	Rich Ratio	P value	Q value	Gene ids	Gene Symbols
[truncated: 3,309 more rows]

## Sheet: Table S4 GO biological.
Table S4 Gene ontology, GO terms: biological function
[truncated: 10,192 more rows]

## Sheet: Table S5 KEGG DEGs
Table S5: KEGG pathways of DEGs
[truncated: 359 more rows]
